# Supplementary material for: Genome-Wide Identification, Evolution and Expression Analysis of mTERF Gene Family in Maize
Source: PLoS One. 2014 Apr 9;9(4):e94126. doi: 10.1371/journal.pone.0094126 (PMC3981765; doi:10.1371/journal.pone.0094126)
Supplement: Table S1 — List of maize mTERF genes identified from three databases. (XLS) [file pone.0094126.s008.xls]

## Sheet: Sheet1
Table S1. List of maize mTERF genes identified from four database
Genes	BLASTP	HMMER 3.0	TBLASTN		Keyword Search
	Filted-gene set		Unigene	Full length cDNA (flcDNA)	NCBI Protein Database
ZmTERF1	GRMZM2G168665	GRMZM2G168665	Zm#S48283715		DAA45475.1
ZmTERF2	GRMZM2G061542	GRMZM2G061542	Zm#S48276839		ACG48005.1,DAA48102.1,NP_001152516.1
ZmTERF3	GRMZM2G034217	GRMZM2G034217	Zm#S46909904	BT036176	ACF81181.1,ACG24064.1,ACG42350.1,DAA50203.1,DAA50204.1,NP_001132366.1
ZmTERF4	GRMZM2G054517	GRMZM2G054517			DAA52215.1
ZmTERF5	GRMZM2G159766	GRMZM2G159766	Zm#S46908693	BT037990	ACF82995.1,ACG24523.1,DAA52231.1,NP_001136974.1
ZmTERF6	GRMZM2G170137	GRMZM2G170137	Zm#S50154885	BT038843,BT053939,BT062707,BT069869
ZmTERF7	GRMZM2G087679	GRMZM2G087679
ZmTERF8	GRMZM2G060114	GRMZM2G060114	Zm#S46909747	BT036436	ACF81441.1,ACG38629.1,DAA41160.1,DAA41161.1,NP_001132554.1
ZmTERF9	GRMZM2G130773	GRMZM2G130773	Zm#S48277935		ACG46906.1,DAA41241.1,DAA41242.1,NP_001152304.1
ZmTERF10	GRMZM2G177019	GRMZM2G177019	Zm#S48287074	BT061395	ACN26092.1,DAA55176.1
ZmTERF11	GRMZM2G023257	GRMZM2G023257	Zm#S52551582	BT042904,BT087791	ACF87909.1,ACG41420.1,ACR38144.1,DAA56238.1,NP_001151049.1
ZmTERF12	GRMZM2G113181	GRMZM2G113181	Zm#S48276266	BT067054
ZmTERF13	GRMZM2G312806	GRMZM2G312806	Zm#S46905654	BT041997	ADX60182.1
ZmTERF14	GRMZM2G000610	GRMZM2G000610	Zm#S50154630	BT054194	ACG29263.1,ACL52801.1,AFW64241.1,AFW64242.1,NP_001145894.1
ZmTERF15	GRMZM2G119921	GRMZM2G119921	Zm#S48296361	BT054170,BT062065	ACL52777.1,ACN26762.1,AFW71442.1,AFW71443.1
ZmTERF16	GRMZM2G395850	GRMZM2G395850	Zm#S48296361	BT054170,BT062065	ACG28471.1,AFW70494.1,NP_001143033.1
ZmTERF17	GRMZM2G024550	GRMZM2G024550	Zm#S48283688	BT034232,BT042048	ACF79237.1,ACF87053.1,ACG41150.1,AFW72204.1,NP_001150976.1
ZmTERF18	GRMZM2G017355	GRMZM2G017355	Zm#S48281453		ACG43386.1,AFW73453.1,NP_001151570.1
ZmTERF19	GRMZM2G017429	GRMZM2G017429	Zm#S50711130	BT065718	ACN31594.1,AFW73454.1,NP_001169079.1
ZmTERF20	GRMZM2G158854	GRMZM2G158854			AFW73456.1
ZmTERF21	GRMZM2G161146	GRMZM2G161146	Zm#S50154262	BT054562	ACL53169.1,AFW73526.1,NP_001146079.1
ZmTERF22	GRMZM2G012999	GRMZM2G012999	Zm#S48299791	BT035637	ACF80642.1,ACG25036.1,AFW77957.1,NP_001131990.1
ZmTERF23	GRMZM2G426154	GRMZM2G426154	Zm#S48278660	BT084020	ACG46180.1,DAA59495.1,NP_001152167.1
	GRMZM2G175930	GRMZM2G175930	Zm#S48278660	BT084020
ZmTERF24	GRMZM2G142150	GRMZM2G142150	Zm#S50709629	BT067239	ACN34136.1,DAA62562.1,NP_001169565.1
ZmTERF25	GRMZM2G062910	GRMZM2G062910	Zm#S48295891		ACG28941.1,DAA62727.1,NP_001147866.1
ZmTERF26	GRMZM2G325350	GRMZM2G325350	Zm#S46912155,Zm#S48279988	BT033184	ACF78189.1,ACG44852.1,AFW81984.1,NP_001130068.1,NP_001266697.1
ZmTERF27	GRMZM2G029933	GRMZM2G029933	Zm#S48288569		ACG36267.1,AFW81989.1,NP_001149660.1
ZmTERF28	GRMZM2G068462	GRMZM2G068462	Zm#S48280107	BT064576	ACN29273.1,AFW83542.1,NP_001168717.1
ZmTERF29	GRMZM2G157716	GRMZM2G157716	Zm#S48283808		ACG41030.1,AFW88319.1,AFW88320.1,NP_001150940.1
ZmTERF30			Zm#S48278749		NP_001152154.1,ACG46091.1
ZmTERF31					ACG24302.1
Note. The performation and cutoff for BLAST and HMMER 3.0 were described in Materials and Methods. Unigene and flcDNA sequences were compared with transcripts of mTERF genes derived from filter gene set in BLASTN, and the following parameters were applied, identify > 95%, alignment length > 200 bp, and e-value < 1e-50. For mTERF proteins identified in NCBI Protein Database based on the Keyword “m…
