# Supplementary material for: Genome-Wide Identification, Evolution and Expression Analysis of mTERF Gene Family in Maize
Source: PLoS One. 2014 Apr 9;9(4):e94126. doi: 10.1371/journal.pone.0094126 (PMC3981765; doi:10.1371/journal.pone.0094126)
Supplement: Table S2 — Characterization of maize mTERF genes and proteins in detail. (XLS) [file pone.0094126.s009.xls]

## Sheet: Sheet1
Table S2. Characterization of maize mTERF genes and proteins in detail.
Nomenclature	Gene ID	Number of Gene Modelsa	Gene Modelb	NCBI Protein ID	Number of mTERF motifc	Subfamily	Chromosome Location	BAC-contig	Molecular Weight (kDa)	CDS (bp)	Protein Length (Amino Acids, aa)	pI value	Subcellular Location Predictiond			Best Hits in Arabidopsis	Orthologs of ZmTERFs in Grasse
													Predotar	TargetP	Proteomics Evidence		Sorghum bicolor	Setaria italica	Oryza sativa japonica	Brachypodium distachyon
ZmTERF1	GRMZM2G168665	1	GRMZM2G168665_T01	DAA45475.1	5	II	1:62,675,225-62,676,476	AC187204.4-Contig112	32.53	912	303	10.44	CP	CP	plastid nucleoid	At2g36000	Sb01g034720	Si036723m.g	LOC_Os03g24590	Bradi1g61810
ZmTERF2	GRMZM2G061542	1	GRMZM2G061542_T01	DAA48102.1	6	VI	1:191,062,699-191,065,303	AC196267.3-Contig27	73.88	1950	649	8.92	MT	MT		At4g19650	Sb07g026910	NA	LOC_Os08g40630	Bradi3g40580
ZmTERF3	GRMZM2G034217	2	GRMZM2G034217_T01	ACG24064.1	5	IX	1:247,865,665-247,869,196	AC209079.4-Contig52	44.2	1185	394	9.99	MT	MT		At1g21150	Sb01g015390	NA	NA	NA
ZmTERF4	GRMZM2G054517	1	GRMZM2G054517_T01	This study	2	IX	1:293,519,648-293,520,333	AC210729.3-Contig46	24.24	651	216	9.78	None	-		At1g21150	Sb01g003180	NA	NA	NA
ZmTERF5	GRMZM2G159766	1	GRMZM2G159766_T01	ACG24523.1	6	IX	1:293,807,094-293,808,755	AC197478.3-Contig166	43.67	1203	400	10	MT	MT		At5g07900	Sb01g003050	NA	NA	NA
ZmTERF6	GRMZM2G170137	5	GRMZM2G170137_T02	NP_001140442.1	1	VII	1:296,769,449-296,775,077	AC210302.3-Contig77	23.65	645	214	8.93	-	CP	chloroplast stroma; non-photosynthetic plastid	At4g09620	Sb01g001940	Si037495m.g	LOC_Os03g62240	Bradi1g02400
ZmTERF7	GRMZM2G087679	1	GRMZM2G087679_T01	This study	2	VI	2:200,021,203-200,021,750	AC229587.3-Contig58	14.08	357	118	9.33	CP	-		At3g60400	Sb02g033550	Si033248m.g	NA	Bradi1g27300
ZmTERF8	GRMZM2G060114	2	GRMZM2G060114_T01	ACG38629.1	4	IX	2:206,122,085-206,124,689	AC196033.2-Contig42	43.06	1170	389	9.37	MT	MT	plastid nucleoid; non-photosynthetic plastid	At5g07900	NA	NA	NA	NA
ZmTERF9	GRMZM2G130773	2	GRMZM2G130773_T01	DAA41241.1	7	I	2:207,829,497-207,833,427	AC190603.2-Contig407	57.95	1527	508	8.96	MT	MT	plastid nucleoid	At5g55580	Sb02g037620	Si029526m.g	LOC_Os07g39430	Bradi1g23400
ZmTERF10	GRMZM2G177019	1	GRMZM2G177019_T01	NP_001144077.1	2	V	3:125,744,774-125,746,538	AC193432.3-Contig44	36.92	990	329	10.33	MT	MT		At1g74120	Sb08g018860	Si022644m.g	NA	NA
ZmTERF11	GRMZM2G023257	1	GRMZM2G023257_T01	NP_001151049.1	5	IX	3:164,502,626-164,504,441	AC229874.1-Contig234	42.98	1167	388	9.93	MT	MT		At5g07900	Sb03g043300	NA	NA	NA
ZmTERF12	GRMZM2G113181	2	GRMZM2G113181_T02	NP_001152615.1	7	III	4:40,699,635-40,701,115	AC192261.3-Contig241	37.34	1005	334	9.63	-	-		At4g38160 / pde191	Sb07g027350	Si014054m.g	LOC_Os08g40430	Bradi3g40280
ZmTERF13	GRMZM2G312806	1	GRMZM2G312806_T01	NP_001141758.1	4	II	4:125,495,863-125,497,242	AC205508.3-Contig41	31.16	840	279	10.49	MT	MT		At2g03050 / SOLDAT10	Sb04g023910	Si017736m.g	LOC_Os02g36780	Bradi3g46830
ZmTERF14	GRMZM2G000610	2	GRMZM2G000610_T02	NP_001145894.1	9	IV	4:175,913,283-175,916,215	AC185643.3-Contig23	54.68	1470	489	8.09	MT	MT		At2g44020	Sb04g035210	Si017041m.g	LOC_Os02g54200	Bradi3g60150
ZmTERF15	GRMZM2G119921	1	GRMZM2G119921_T01	ACL52777.1	4	IX	5:97,174,141-97,175,862	AC194591.2-Contig43	44.62	1188	395	9.3	MT	MT		At1g21150	Sb04g005820	NA	NA	NA
ZmTERF16	GRMZM2G395850	2	GRMZM2G395850_T01	NP_001143033.1	4	IX	5:160,515,117-160,516,838	AC211269.3-Contig95	40.12	1068	355	9.47	MT	MT		At1g21150	NA	NA	NA	NA
ZmTERF17	GRMZM2G024550	1	GRMZM2G024550_T01	ACF87053.1	7	IV	5:181,887,530-181,890,303	AC202071.2-Contig63	54.33	1461	486	9.24	CP	CP	plastid nucleoid; non-photosynthetic plastid	At4g14605	Sb04g025195	Si017057m.g	LOC_Os02g39040	Bradi3g48010
ZmTERF18	GRMZM2G017355	1	GRMZM2G017355_T01	AFW73453.1	4	IX	5:207,897,007-207,898,535	AC196008.2-Contig61	42.83	1176	391	9.31	MT	CP	plastid nucleoid; non-photosynthetic plastid	At5g07900	Sb04g027840	Si017457m.g	NA	NA
ZmTERF19	GRMZM2G017429	1	GRMZM2G017429_T01	NP_001169079.1	4	IX	5:207,899,002-207,900,503	AC196008.2-Contig61	42.43	1173	390	9.11	ER	S	plastid nucleoid; non-photosynthetic plastid	At5g07900	Sb04g027830	Si017425m.g	LOC_Os02g51450	Bradi3g59167
ZmTERF20	GRMZM2G158854	1	GRMZM2G158854_T01	This study	2	IX	5:207,978,716-207,979,322	AC196008.2-Contig61	15.25	411	136	9.39	-	S		At1g21150	Sb04g027820	Si017502m.g	NA	Bradi3g59147
ZmTERF21	GRMZM2G161146	1	GRMZM2G161146_T01	DAA48102.1	5	IX	5:208,934,763-208,936,381	AC187233.4-Contig52	40.83	1116	371	9.76	-	MT		At5g07900	Sb04g033830	Si019426m.g	NA	NA
ZmTERF22	GRMZM2G012999	1	GRMZM2G012999_T01	AFW77957.1	6	VII	6:145,786,005-145,787,883	AC226204.2-Contig18/AC205068.3-Contig83	45.16	1212	403	9.96	MT	MT		At5g07900	Sb09g019960	Si022258m.g	LOC_Os05g33460	Bradi2g25837
ZmTERF23*	-	-	-	NP_001152167.1	9	IV	-	AC217966.3-Contig20-AC205479.3-Contig45(-)	68.67	1836	611	9.52	CP	CP	plastid nucleoid; non-photosynthetic plastid	At2g21710 / EMB2219	Sb02g002530	Si033490m.g	LOC_Os07g04230	Bradi1g57920
	GRMZM2G426154	1	GRMZM2G426154_T01	NP_001152167.1			7:4,120,622-4,123,458	AC217966.3-Contig20	52.55	1416	471	9.66	CP	CP	plastid nucleoid; non-photosynthetic plastid	At2g21710 / EMB2219	Sb02g002530	Si033490m.g	LOC_Os07g04230	Bradi1g57920
	GRMZM2G175930	1	GRMZM2G175930_T01	NP_001152167.1			7:4,161,367-4,162,591	AC205479.3-Contig45	24.58	648	215	9.17	ER	S		At2g21710 / EMB2219	Sb02g002530	Si033490m.g	LOC_Os07g04230	Bradi1g57920
ZmTERF24	GRMZM2G142150	2	GRMZM2G142150_T01	NP_001169565.1	10	IV	7:145,303,872-145,308,595	AC200242.4-Contig21	68.43	1839	612	9.34	CP	CP	plastid nucleoid	At1g78930	Sb02g032730	Si029442m.g	LOC_Os09g38720	Bradi4g37917
ZmTERF25	GRMZM2G062910	1	GRMZM2G062910_T01	NP_001147866.1	4	VI	7:149,435,109-149,437,264	AC186660.3-Contig30	64.75	1725	574	6.48	MT	MT		At3g60400	Sb02g033550	Si033248m.g	NA	Bradi1g27300
ZmTERF26	GRMZM2G325350	1	GRMZM2G325350_T01	NP_001130068.1	6	VII	8:107,494,787-107,496,337	AC209860.3-Contig132	42.9	1155	384	9.47	MT	MT		At5g07900	Sb09g019790	Si024629m.g	LOC_Os05g33460	Bradi2g25837
ZmTERF27	GRMZM2G029933	3	GRMZM2G029933_T01	NP_001149660.1	9	IV	8:107,952,194-107,953,895	AC195950.4-Contig28	55.23	1485	494	5.7	CP	CP	plastid nucleoid; non-photosynthetic plastid	At4g02990 / BSM	Sb09g019800	Si021844m.g	NA	Bradi2g25830
ZmTERF28	GRMZM2G068462	1	GRMZM2G068462_T01	This study	3	II	8:150,249,067-150,249,605	AC200487.4-Contig36	18.53	510	169	9.94	-	-		At2g34620	NA	NA	NA	NA
ZmTERF29	GRMZM2G157716	2	GRMZM2G157716_T02	AFW88319.1	5	II	9:128,092,523-128,094,824	AC190553.3-Contig69	32.47	906	301	9.81	CP	MT	plastid nucleoid; non-photosynthetic plastid	At2g36000	Sb01g034720	Si036723m.g	LOC_Os03g24590	Bradi1g61810
ZmTERF30	-	-		NP_001152154.1	6	-	-	-	33.25	873	290	9.81	ER	C	-	-	-	-	-	-
ZmTERF31	-	-		ACG24302.1	7	-	-	-	37.71	999	332	9.12	-	-	-	-	-	-	-	-
a The number of transcripts derived from the same gene locus was annotated in MaizeGDB (B73 RefGen_v2, http://www.maizegdb.org). b The gene model here were confirmed by PCR amplification and DNA sequencing except the genes in red. c mTERF motifs were predicted with SM00733 in SMART (http://smart.embl-heidelberg.de/) and they were about 32aa in length. d Two programs, Predotar (http://urgi.versail…
