# Supplementary material for: Genome-Wide Identification, Evolution and Expression Analysis of mTERF Gene Family in Maize
Source: PLoS One. 2014 Apr 9;9(4):e94126. doi: 10.1371/journal.pone.0094126 (PMC3981765; doi:10.1371/journal.pone.0094126)
Supplement: Table S5 — Annotation of cis -regulatory elements involved in phytohormone and abiotic stress response of plants. (XLS) [file pone.0094126.s012.xls]

## Sheet: Sheet1
Table S5. Annotation of cis-regulatory elements involved in phytohormone and abiotic stress response of plants.
Class	Factor	Sequence	Species	Source	Annotation	Reference
Light-responsive elements	ACGTATERD1	ACGT	Arabidopsis thaliana	PLACE	Required for etiolation-induced expression of erd1	Simpson SD, Nakashima K, Narusaka Y, Seki M, Shinozaki K, Yamaguchi-Shinozaki K (2003) Two different novel cis-acting elements of erd1, a clpA homologous Arabidopsis gene function in induction by dehydration stress and dark-induced senescence. Plant J. 33:259-270
	CCA1ATLHCB1	AAMAATCT	Arabidopsis thaliana	PLACE	Related to regulation by phytochrome	Wang Z-Y, Kenigsbuch D, Sun L, Harel E, Ong MS, Tobin EM (1997) A myb-related transcription factor is involved in the phytochrome regulation of an Arabidopsis Lhcb gene. Plant cell 9:491-507
	CCA1	AAMAATCT	Arabidopsis thaliana	AGRIS	Related to regulation by phytochrome	Wang Z-Y, Kenigsbuch D, Sun L, Harel E, Ong MS, Tobin EM (1997) A myb-related transcription factor is involved in the phytochrome regulation of an Arabidopsis Lhcb gene. Plant cell 9:491-507
	CDA1ATCAB2	CAAAACGC	Arabidopsis	PLACE	Dark response element	Maxwell BB, Andersson CR, Poole DS, Kay SA, Chory J (2003) HY5, Circadian Clock-Associated 1, and a cis-element, DET1 dark response element, mediate DET1 regulation of chlorophyll a/b-binding protein 2 expression. Plant Physiol. 133(4):1565-1577
	EVENINGAT	AAAATATCT	Arabidopsis/eggplant	PLACE	Circadian control	Harmer SL, Hogenesch JB, Straume M, Chang HS, Han B, Zhu T, Wang X, Kreps JA, Kay SA (2000) Orchestrated transcription of key pathways in Arabidopsis by the circadian clock. Science 290(5499):2110-2113
	GT1CONSENSUS	GRWAAW	pea/oat/rice/tobacco/Arabidopsis	PLACE	In many light-regulated genes	Terzaghi WB, Cashmore AR (1995) Light-regulated transcription. Annu Rev Plant Physiol Plant Mol Biol 46:445-474
	IBOX	GATAAG	tomato/Arabidopsis	PLACE	Conserved sequence upstream of light-regulated genes	Giuliano G, Pichersky E, Malik VS, Timko MP, Scolnik PA, Cashmore AR (1988) An evolutionarily conserved protein binding sequence upstream of a plant light-regulated gene. Proc Natl Acad Sci USA 85:7089-7093
	MNF1ZMPPC1	GTGCCCTT	maize	PLACE	(phosphoenolpyruvate carboxylase) gene promoter; Involved in light induction; C4	Morishima A (1998) Identification of preferred binding sites of a light-inducible DNA-binding factor (MNF1) within 5'-upstream sequence of C4-type phosphoenolpyruvate carboxylase gene in maize. Plant Mol Biol. 38(4):633-646
	PIF3	GKRGGMCACGTGRMSWCK	Arabidopsis	TRANSFAC	Acts in phytochrome signalling pathways	Martinez-Garcia JF, Huq E, Quail PH (2000) Direct targeting of light signals to a promoter element-bound transcription factor. Science 288:859-863
	SORLIP1AT	GCCAC	Arabidopsis	PLACE	One of "Sequences Over-Represented in Light-Induced Promoters (SORLIPs) in Arabidopsis	Hudson ME, Quail PH (2003) Identification of promoter motifs involved in the network of phytochrome A-regulated gene expression by combined analysis of genomic sequence and microarray data. Plant Physiol. 133:1605-1616
	SORLIP2AT	GGGCC	Arabidopsis	PLACE	One of "Sequences Over-Represented in Light-Induced Promoters (SORLIPs) in Arabidopsis	Hudson ME, Quail PH (2003) Identification of promoter motifs involved in the network of phytochrome A-regulated gene expression by combined analysis of genomic sequence and microarray data. Plant Physiol. 133:1605-1616
	SORLREP3AT	TGTATATAT	Arabidopsis	PLACE	One of "Sequences Over-Represented in Light-Induced Promoters (SORLIPs) in Arabidopsis	Hudson ME, Quail PH (2003) Identification of promoter motifs involved in the network of phytochrome A-regulated gene expression by combined analysis of genomic sequence and microarray data. Plant Physiol. 133:1605-1616
	SORLIP5AT	GAGTGAG	Arabidopsis	PLACE	One of "Sequences Over-Represented in Light-Induced Promoters (SORLIPs) in Arabidopsis	Hudson ME, Quail PH (2003) Identification of promoter motifs involved in the network of phytochrome A-regulated gene expression by combined analysis of genomic sequence and microarray data. Plant Physiol. 133:1605-1616
	SORLREP4AT	CTCCTAATT	Arabidopsis	PLACE	One of "Sequences Over-Represented in Light-Induced Promoters (SORLIPs) in Arabidopsis	Hudson ME, Quail PH (2003) Identification of promoter motifs involved in the network of phytochrome A-regulated gene expression by combined analysis of genomic sequence and microarray data. Plant Physiol. 133:1605-1616
	TBOXATGAPB	ACTTTG	Arabidopsis	PLACE	Light-activated transcription	Chan CS, Guo L, Shih MC (2001) Promoter analysis of the nuclear gene encoding the chloroplast glyceraldehyde-3-phosphate dehydrogenase B subunit of Arabidopsis thaliana. Plant Mol Biol 46:131-141
ABA-responsive elements	DPBFCOREDCDC3	ACACNNG	carrot/Arabidopsis	PLACE	ABA-responsive and embryo-specification elements	Kim SY, Chung HJ, Thomas TL (1997) Isolation of a novel class of bZIP transcription factors that interact with ABA-responsive and embryo-specification elements in the Dc3 promoter using a modified yeast one-hybrid system. Plant J 11: 1237-1251
	ACGTABREMOTIFA2OSEM	ACGTGKC	rice/Arabidopsis	PLACE	ABA-responsive expression	Hattori T, Totsuka M, Hobo T, Kagaya Y, Yamamoto-Toyoda A (2002) Experimentally determined sequence requirement of ACGT-containing abscisic acid response element. Plant Cell Physiol 43(1):136-140
	ACGTABREMOTIFAOSOSEM	TACGTGTC	rice	PLACE	abscisic acid response element (ABRE)	Hobo T, Asada M, Kowyama Y, Hattori T (1999) ACGT-containing abscisic acid response element (ABRE) and coupling element 3 (CE3) are functionally equivalent. Plant J. 19(6):679-689
	ABREMOTIFAOSOSEM	TACGTGTC	rice	PLACE	Abscisic acid-induced	Hattori T, Terada T, Hamasuna S (1995) Regulation of the Osem gene by abscisic acid and the transcriptional activator VP1: analysis of cis-acting promoter elements required for regulation by abscisic acid and VP1. Plant J. 7(6):913-925
	SBOXATRBCS	CACCTCCA	Arabidopsis	PLACE	ABA-responsive element	Acevedo-Hernández GJ, León P, Herrera-Estrella LR (2005) Sugar and ABA responsiveness of a minimal RBCS light-responsive unit is mediated by direct binding of ABI4. Plant J. 43(4):506-519
	ABFs	CACGTGGC	Arabidopsis	AGRIS	ABA-responsive element	Guiltinan MJ, Marcotte WR Jr, Quatrano RS (1990) A plant leucine zipper protein that recognizes an abscisic acid response element. Science 250(4978):267-271
	ABRE	YACGTGGC	Arabidopsis	AGRIS	ABA-responsive element	Choi H, Hong J, Ha J, Kang J, Kim SY (2000) ABFs, a family of ABA-responsive element binding factors. J Biol Chem 275(3):1723-1730
	ABREATCONSENSUS	YACGTGGC	Arabidopsis	PLACE	ABA-responsive elements (ABREs)	Choi H, Hong J, Ha J, Kang J, Kim SY (2000) ABFs, a family of ABA-responsive element binding factors. J Biol Chem 275(3):1723-1730
	EMBP1TAEM	CACGTGGC	wheat/Arabidopsis	PLACE	abscisic acid response element	Guiltinan MJ, Marcotte WR Jr, Quatrano RS (1990) A plant leucine zipper protein that recognizes an abscisic acid response element. Science 250(4978):267-271
	ABI4	SYGCYYYY	Maize	JASPER	Abscisic acid and sugar response	Niu X, Helentjaris T, Bate NJ (2002) Maize ABI4 binds coupling element1 in abscisic acid and sugar response genes.Plant Cell 14(10):2565-2575
	ABREOSRAB21	ACGTSSSC	rice/wheat	PLACE	ABA responsive element (ABRE)	Marcotte WR Jr, Russell SH, Quatrano RS (1989) Abscisic acid-responsive sequences from the em gene of wheat. Plant Cell 1(10):969-976
Drought- and ABA-responsive elements	DRE2COREZMRAB17	ACCGAC	maize	PLACE	late embryogenesis, and induced by ABA, drought response	Busk PK, Jensen AB, Pages M (1997) Regulatory elements in vivo in the promoter of the abscisic acid responsive gene rab17 from maize. Plant J. 11:1285-1295
	DRE1COREZMRAB17	ACCGAGA	maize	PLACE	ABA responsive element and drought response	Busk PK, Jensen AB, Pagès M (1997) Regulatory elements in vivo in the promoter of the abscisic acid responsive gene rab17 from maize. Plant J. 11(6):1285-1295
	ABRELATERD1	ACGTG	Arabidopsis	PLACE	induction by dehydration stress and dark-induced senescence	Simpson SD, Nakashima K, Narusaka Y, Seki M, Shinozaki K, Yamaguchi-Shinozaki K (2003) Two different novel cis-acting elements of erd1, a clpA homologous Arabidopsis gene function in induction by dehydration stress and dark-induced senescence. Plant J. 33:259-270
	MYCCONSENSUSAT	CANNTG	Arabidopsis	PLACE	In dehydration-responsive gene, and transcriptional activators in abscisic acid signaling	Abe H, Urao T, Ito T, Seki M, Shinozaki K, Yamaguchi-Shinozaki K (2003) Arabidopsis AtMYC2 (bHLH) and AtMYB2 (MYB) function as transcriptional activators in abscisic acid signaling. Plant Cell 15:63-78
	AtMYC2	CACATG	Arabidopsis	AGRIS	in drought- and abscisic acid-regulated gene expression	Abe H, Yamaguchi-Shinozaki K, Urao T, Iwasaki T, Hosokawa D, Shinozaki K (1997) Role of arabidopsis MYC and MYB homologs in drought- and abscisic acid-regulated gene expression. Plant Cell 9(10):1859-68.
	MYCATERD1	CATGTG	Arabidopsis	PLACE	induction by dehydration stress and dark-induced senescence	Simpson SD, Nakashima K, Narusaka Y, Seki M, Shinozaki K, Yamaguchi-Shinozaki K (2003) Two different novel cis-acting elements of erd1, a clpA homologous Arabidopsis gene function in induction by dehydration stress and dark-induced senescence. Plant J. 33:259-270
	MYCATRD22	CACATG	Arabidopsis	PLACE	in drought- and abscisic acid-regulated gene expression	Abe H, Yamaguchi-Shinozaki K, Urao T, Iwasaki T, Hosokawa D, Shinozaki K (1997) Role of arabidopsis MYC and MYB homologs in drought- and abscisic acid-regulated gene expression. Plant Cell 9(10):1859-68.
	MYB1AT	WAACCA	Arabidopsis	PLACE	dehydration-responsive and transcriptional activators in abscisic acid signaling	Abe H, Urao T, Ito T, Seki M, Shinozaki K, Yamaguchi-Shinozaki K (2003) Arabidopsis AtMYC2 (bHLH) and AtMYB2 (MYB) function as transcriptional activators in abscisic acid signaling. Plant Cell 15:63-78
	AtMYB2	CTAACCA	Arabidopsis	AGRIS	drought- and abscisic acid-regulated gene	Abe H, Yamaguchi-Shinozaki K, Urao T, Iwasaki T, Hosokawa D, Shinozaki K (1997) Role of arabidopsis MYC and MYB homologs in drought- and abscisic acid-regulated gene expression. Plant Cell 9(10):1859-68.
	MYBATRD22	CTAACCA	Arabidopsis	PLACE	dehydration-responsive gene, ABA-induction,	Abe H, Yamaguchi-Shinozaki K, Urao T, Iwasaki T, Hosokawa D, Shinozaki K (1997) Role of arabidopsis MYC and MYB homologs in drought- and abscisic acid-regulated gene expression. Plant Cell 9(10):1859-68.
	MYB2CONSENSUSAT	YAACKG	Arabidopsis	PLACE	dehydration-responsive and transcriptional activators in abscisic acid signaling	Abe H, Urao T, Ito T, Seki M, Shinozaki K, Yamaguchi-Shinozaki K (2003) Arabidopsis AtMYC2 (bHLH) and AtMYB2 (MYB) function as transcriptional activators in abscisic acid signaling. Plant Cell 15:63-78
Ethylene-responsive elements	AGCBOXNPGLB	AGCCGCC	tobacco/Arabidopsis	PLACE	Stress hormone ethylene response	Hart CM, Nagy F, Meins F Jr (1993) A 61 bp enhancer element of the tobacco beta-1,3-glucanase B gene interacts with one or more regulated nuclear proteins. Plant Mol Biol 21(1):121-131
	ERF1	GCCGCC	Arabidopsis	AGRIS	Response to the gaseous plant hormone ethylene	Solano R, Stepanova A, Chao Q, Ecker JR (1998) Nuclear events in ethylene signaling: a transcriptional cascade mediated by ETHYLENE-INSENSITIVE3 and ETHYLENE-RESPONSE-FACTOR1. Genes Dev 12(23):3703-3714
Auxin-responsive elements	ARFAT	TGTCTC	Arabidopsis/Soybean/rice	PLACE	ARF (auxin response factor) binding site found in the promoters of primary/early auxin response genes of Arabidopsis thaliana	Ulmasov T, Hagen G, Guilfoyle TJ (1999) Dimerization and DNA binding of auxin response factors. Plant J 19:309-319
	ARF	TGTCTC	Arabidopsis	AGRIS	auxin response factors	Ulmasov T, Hagen G, Guilfoyle TJ (1999) Dimerization and DNA binding of auxin response factors. Plant J 19:309-319
GA-responsive elements	GAREAT	TAACAAR	Arabidopsis	PLACE	GA-responsive element (GARE)	Ogawa M, Hanada A, Yamauchi Y, Kuwahara A, Kamiya Y, Yamaguchi S (2003) Gibberellin biosynthesis and response during Arabidopsis seed germination. Plant Cell 15(7):1591-1604
	MYBGAHV	TAACAAA	barley/rice	PLACE	Gibberellin (GA) response	Gubler F, Kalla R, Roberts JK, Jacobsen JV (1995) Gibberellin-regulated expression of a myb gene in barley aleurone cells: evidence for Myb transactivation of a high-pI alpha-amylase gene promoter. Plant Cell 7(11):1879-1891
	GARE2OSREP1	TAACGTA	rice	PLACE	Gibberellin-responsive element (GARE)	Sutoh K, Yamauchi D (2003) Two cis-acting elements necessary and sufficient for gibberellin-upregulated proteinase expression in rice seeds. Plant J. 34(5):635-645
	GARE1OSREP1	TAACAGA	rice	PLACE	Gibberellin-responsive element (GARE)	Sutoh K, Yamauchi D (2003) Two cis-acting elements necessary and sufficient for gibberellin-upregulated proteinase expression in rice seeds. Plant J. 34(5):635-645
	CAREOSREP1	CAACTC	rice	PLACE	gibberellin-upregulated proteinase expression	Sutoh K, Yamauchi D (2003) Two cis-acting elements necessary and sufficient for gibberellin-upregulated proteinase expression in rice seeds. Plant J. 34:635-645
	PYRIMIDINEBOXOSRAMY1A	CCTTTT	rice/barley	PLACE	Gibberellin-responsive cis-element of GARE	Morita A, Umemura T, Kuroyanagi M, Futsuhara Y, Perata P, Yamaguchi J (1998) Functional dissection of a sugar-repressed alpha-amylase gene (Ramy1A) promoter in rice embryos. FEBS Lett 423:81-85
	GADOWNAT	ACGTGTC	Arabidopsis	PLACE	Gibberellin biosynthesis and response	Ogawa M, Hanada A, Yamauchi Y, Kuwahara A, Kamiya Y, Yamaguchi S (2003) Gibberellin biosynthesis and response during Arabidopsis seed germination. Plant Cell 15(7):1591-1604
Anaerobically induced elements	ANAERO1CONSENSUS	AAACAAA	maize/Arabidopsis/pea/barley/rice	PLACE	anaerobically induced genes of different plant species	Mohanty B, Krishnan SP, Swarup S, Bajic VB (2005) Detection and preliminary analysis of motifs in promoters of anaerobically induced genes of different plant species. Ann Bot(Lond) 96:669-681
	ANAERO2CONSENSUS	AGCAGC	maize/Arabidopsis/pea/barley/rice	PLACE	anaerobically induced genes of different plant species	Mohanty B, Krishnan SP, Swarup S, Bajic VB (2005) Detection and preliminary analysis of motifs in promoters of anaerobically induced genes of different plant species. Ann Bot(Lond) 96:669-681
	ANAERO3CONSENSUS	TCATCAC	maize/Arabidopsis/pea/barley/rice	PLACE	anaerobically induced genes of different plant species	Mohanty B, Krishnan SP, Swarup S, Bajic VB (2005) Detection and preliminary analysis of motifs in promoters of anaerobically induced genes of different plant species. Ann Bot(Lond) 96:669-681
	ANAERO4CONSENSUS	TTGCTAAAC	maize/Arabidopsis/pea/barley/rice	PLACE	anaerobic	Mohanty B, Krishnan SP, Swarup S, Bajic VB (2005) Detection and preliminary analysis of motifs in promoters of anaerobically induced genes of different plant species. Ann Bot(Lond) 96:669-681
Low-temperature responsive elements	LTREATLTI78	ACCGACA	Arabidopsis/barley	PLACE	Low temperature responsive element	Nordin K, Vahala T, Palva ET (1993) Differential expression of two related, low-temperature-induced genes in Arabidopsis thaliana (L.) Heynh. Plant Mol Biol 21:641-653
Multiple abiotic stresses responsive elements	DRECRTCOREAT	RCCGAC	rice/maize/sunflower	PLACE	Transcription activators that function in drought-, high-salt- and cold-responsive	Baker SS, Wilhelm KS, Thomashow MF (1994) The 5'-region of Arabidopsis thaliana cor15a has cis-acting elements that confer cold-, drought- and ABA-regulated gene expression. Plant Mol Biol 24:701-713
	LTRECOREATCOR15	CCGAC	Arabidopsis/rape	PLACE	Confer cold-, drought- and ABA-regulated gene expression	Baker SS, Wilhelm KS, Thomashow MF (1994) The 5'-region of Arabidopsis thaliana cor15a has cis-acting elements that confer cold-, drought- and ABA-regulated gene expression. Plant Mol Biol 24:701-713
	ABRE-like	BACGTGKM	Arabidopsis	AGRIS	Molecular responses to dehydration and low temperature	Shinozaki K, Yamaguchi-Shinozaki K (2000) Molecular responses to dehydration and low temperature: differences and cross-talk between two stress signaling pathways. Curr Opin Plant Biol 3(3):217-223
	DREDR1ATRD29AB	TACCGACAT	Arabidopsis	PLACE	Related to responsiveness to drought, low-temperature or high-salt stress	Kasuga M, Liu Q, Miura S, Yamaguchi-Shinozaki K, Shinozaki K (1999) Improving plant drought, salt, and freezing tolerance by gene transfer of a single stress-inducible transcription factor. Nat Biotechnol 17:287-291
	RYREPEATVFLEB4	CATGCATG	bean/soybean/rice/Arabidopsis	PLACE	Responsive to ABA and auxin	Nag R, Maity MK, Dasgupta M (2005) Dual DNA binding property of ABA insensitive 3 like factors targeted to promoters responsive to ABA and auxin. Plant Mol Biol 59:821-838
	CGCGBOXAT	VCGCGB	Arabidopsis	PLACE	Involved in multiple signaling pathways in plants, including ethylene signaling, abscisic acid signaling and light signal perception	Yang T, Poovaiah BW A (2002) Calmodulin-binding/CGCG box DNA-binding protein family involved in multiple signaling pathways in plants. J Biol Chem 277:45049-45058
Note. The cis-elements with the same sequences were named as different names in different database. The multiple abiotic stresses responsive elements would be counted repeatly as single stress factor.

## Sheet: Sheet2
30
24
13
11
17
10
19
21
21
30
12
16
18
30
28
18
18
24
19
24
18
20
8
19.5217
