# Supplementary material for: Genome-Wide Identification, Evolution and Expression Analysis of mTERF Gene Family in Maize
Source: PLoS One. 2014 Apr 9;9(4):e94126. doi: 10.1371/journal.pone.0094126 (PMC3981765; doi:10.1371/journal.pone.0094126)
Supplement: Table S8 — Spatio-temporal expression levels of maize mTERF genes. (XLS) [file pone.0094126.s015.xls]

## Sheet: Sheet1
Table S8. Spatio-temporal exression levels of maize mTERF genes.
probeset_id	24H_Germinating_Seed	6DAS_GH_Coleoptile	6DAS_GH_Primary_Root	V1_GH_Primary_Root	VE_Whole_Seedling	VE_Primary_Root	V1_Pooled_Leaves	V1_Stem_and_SAM	V4_Stem_and_SAM	V3_Stem_and_SAM	V3_First_Leaf_and_Sheath	V3_Topmost_Leaf	V5_Shoot_Tip	V5_First_Internode	V5_Tip_of_stage-2_Leaf	V5_Base_of_stage-2_Leaf	V7_First_Internode	V7_Tip_of_stage-2_Leaf	V7_Base_of_stage-2_Leaf	V9_Fourth_Internode	V9_Eighth_Leaf	V9_Eleventh_Leaf	V9_Thirteenth_Leaf	V9_Immature_Leaves	V13_Immature_Tassel	V18_Meiotic_Tassel	V18_Immature_Cob	VT_Thirteenth_Leaf	R1_Pre-pollination_Cob	R1_Silks	R1_Anthers	R1_Innermost_Husk	R2_Thirteenth_Leaf	R2_Outer_Husk	R2_Innermost_Husk	2DAP_Whole_Seed	4DAP_Whole_Seed	6DAP_Whole_Seed	8DAP_Whole_Seed	10DAP_Whole_Seed	12DAP_Whole_Seed	12DAP_Endosperm	14DAP_Whole_Seed	14DAP_Endosperm	16DAP_Whole_Seed	16DAP_Endosperm	16DAP_Embryo	18DAP_Whole_Seed	18DAP_Endosperm
ZmTERF1	8.01	8.19	8.07	8.15	8.15	7.96	8.64	7.68	7.72	7.46	7.84	8.43	7.7	8.24	8.7	8.22	8.27	9.14	8.42	8.6	7.71	7.98	8.2	7.93	7.48	7.53	7.54	8.39	7.83	7.95	7.51	7.81	7.72	7.71	7.7	7.63	7.71	7.74	7.66	7.65	7.79	8.04	7.75	8.03	7.85	7.79	8	8.04	8.09
ZmTERF2	12.13	12.15	11.55	11.26	11.46	11.85	10.5	12.61	11.91	12.6	11.86	10.88	12.56	12.18	11.46	11.48	11.25	11.47	12.42	12.63	12.27	11.16	11.43	11.3	12.71	11.2	13.08	11.56	12.59	11.65	10.8	11.3	12.05	11.74	11.63	12.6	12.36	12.36	12.12	12.3	12.96	13.11	12.95	13.26	13.08	13.1	12.78	12.58	12.99
ZmTERF3	8.41	8.6	8.03	7.86	8.99	8.67	8.84	8.9	8.82	9.03	9.02	9.35	8.89	8.84	9.31	9.05	9.03	9.07	9.53	9.35	8.78	8.84	9.21	9.37	9.42	8.83	9.37	9.53	8.65	8.91	8.86	8.86	9.21	9.19	8.99	8.91	9.06	9.76	9.16	8.86	9.26	9.83	8.86	9.09	8.91	8.64	9.33	8.37	8.61
ZmTERF5	10.6	11.34	10.92	11.03	11.47	11.81	10.87	11.86	10.15	11.67	11.07	11.36	11.78	11.51	11.12	11.66	10.56	11.04	11.19	11.21	11.4	11.48	11.04	10.96	10.92	10.41	10.98	10.92	11.79	11.63	11.26	11.73	11.13	11.69	11.6	11.61	12	10.81	11.34	11.41	11.79	12.46	12.31	12.93	12.3	12.44	12.52	11.65	11.99
ZmTERF6	11.87	10.57	9.94	11.58	12.18	11.45	12.94	10.75	10.26	11.16	12.34	12.53	11.21	11.23	13.02	11.56	10.44	12.72	11.07	10.66	12.77	11.97	11.76	11.52	10.58	11.16	10.99	13.34	11.94	12.75	12.18	12.68	13.46	12.76	12.32	11.69	12.34	11.2	11.63	11.27	11.6	11.3	12.12	11.36	12.67	12.05	11.75	11.78	11.46
ZmTERF8	8.94	9.66	8.93	8.56	9.54	8.91	9.6	9.83	9.16	9.83	9.16	9.86	9.74	9.29	10.2	9.95	9.04	9.35	9.79	9.64	10.02	8.5	8.83	9.16	10.31	9.07	10.19	8.98	10.02	9.39	8.29	8.87	8.67	8.9	8.85	9.69	9.67	9.81	9.26	9.21	9.91	10.83	10.46	11.19	10.09	10.73	10.62	9.42	10.16
ZmTERF9	9.69	9.53	8.41	8.52	10.42	9.03	10.87	9.99	9.49	9.02	10.37	11.45	9.47	9.63	10.81	10.41	9.3	11.47	10.34	9.34	11.09	10.92	10.81	10.53	10.24	10.45	10.37	10.12	9.86	8.73	9.14	9.23	10.8	9.98	10.17	9.5	10.37	10.15	10.05	9.75	9.87	10.44	9.81	10.16	10.04	10.35	9.57	10.17	10.16
ZmTERF10	9.14	9.45	8.88	8.71	9.47	8.53	9.61	9.51	9.02	9.16	8.24	9.49	9.28	8.92	9.16	9.53	8.95	10.05	10.01	9.76	9.4	9.33	9.67	9.91	10.41	9.64	10.63	9.21	9.85	10.04	9.21	9.69	9.4	9.12	9.08	9.94	9.99	10.26	9.49	9.76	10.37	10.85	10.38	10.76	10.74	10.82	10.31	10.03	10.34
ZmTERF11	7.98	9.65	8.82	9.08	8.71	9.67	7.7	10.37	9.5	10.25	9.23	8.57	9.82	9.55	8.19	8.98	9.17	8.63	9.44	9.59	9.2	8.5	8.65	8.21	9.59	8.65	9.72	8.19	9.63	8.47	9.03	8.71	9.41	9.24	9.33	9.6	9.86	9.51	9.7	9.76	10	10.71	9.87	10.78	9.52	10.27	10.19	9.39	9.82
ZmTERF12	8.61	9.4	7.05	7.17	10.96	7.83	10.72	9.52	8.31	8.75	9.58	11.61	8.88	8.87	11.22	11.53	7.94	10.92	10.89	9.6	9.93	10.87	11.18	10.96	9.02	8.35	8.41	9.3	9.13	8.34	8.52	9.29	9.5	9.44	9.14	9	9.15	8.75	8.26	7.78	8.31	8.42	8.5	8.83	8.98	9.6	9.55	8.66	9.31
ZmTERF13	7.92	8.2	7.31	7.59	8.27	7.92	7.86	8.24	7.54	7.86	8.17	8.69	8.31	7.66	8.46	8.25	7.48	9.07	8.71	7.62	8.96	8.61	8.69	8.54	8.58	8.22	8.41	7.72	7.67	8	6.85	8.42	8.63	8.62	8.41	7.96	8.18	8.33	8.42	8.25	8.62	9.25	8.28	8.82	8.89	8.8	9.15	7.92	8.57
ZmTERF14	11.11	10.56	10.01	10.13	10.15	10.72	10.06	10.98	10.57	10.98	10.24	9.97	10.69	10.41	10.45	10.07	10.21	10.1	10.97	10.47	10.59	9.99	10.09	10.02	11.22	9.85	11.01	10.23	10.88	10.5	10.3	10.59	10.98	10.74	10.74	10.75	10.91	10.7	10.76	10.59	11.2	11.81	11.57	11.67	11.58	11.9	11.5	11.19	11.61
ZmTERF15	10.91	11.7	11.23	10.88	11.01	10.79	10.98	11.04	10.18	11.18	10.96	10.33	10.5	10.59	10.84	10.85	9.91	11.98	11.18	10.87	10.56	10.7	10.88	10.81	11.04	10.56	10.77	10.63	10.73	10.93	9.58	10.91	10.74	10.68	10.9	11.13	11.41	10.49	10.66	11.27	11.2	11.95	11.44	11.31	12.03	11.78	11.64	11.3	11.78
ZmTERF17	8.41	8.38	5.43	6.96	9.99	5.81	10.69	9.03	9.16	8.53	10.45	11	8.89	8.46	11.49	9.98	8.93	11.04	9.38	9.92	11.5	9.91	9.85	9.21	9.4	8.25	8.83	12.12	9.07	8.82	8.89	9.18	11.61	9.8	8.76	8.97	9.48	9.29	9	8.74	8.22	5.98	7.55	5.41	8.17	6.23	9.71	7.43	6.91
ZmTERF18	4.95	5.11	4.56	4.92	6.92	4.81	6.98	5.16	5.06	4.89	5.64	7.23	5.08	5.37	6.69	6.04	5.21	6.73	5.94	5.18	4.83	5.57	5.71	5.64	5.05	4.92	5.11	6.22	5.29	5.04	5.19	5.67	4.91	6.08	5.67	5.12	5.18	4.96	4.88	4.98	5.28	4.85	4.95	4.92	5.25	4.96	4.97	5.08	4.9
ZmTERF19	7.61	7.83	7.23	7.48	9.53	7.75	10.08	8.31	7.14	8.07	8.27	10.29	7.94	6.9	10.3	9.52	6.34	9.93	8.5	7.56	9.31	9.62	9.88	9.09	8.2	8.27	8.05	9.04	8.25	8.92	8.58	9.02	9.05	8.87	8.26	8.17	8.22	8.05	7.56	7.98	7.22	6.98	7.31	6.84	6.97	7.27	8.38	6.41	6.75
ZmTERF21	9	10.38	10.06	9.89	9.62	10.42	9.16	11.26	11.05	11.35	9.52	9.78	11.38	10.75	9.01	10.03	10.78	7.93	10.86	11	10.24	9.66	9.62	10	11.64	8.49	10.99	8.37	10.57	10.96	7.86	10.28	9.15	9.71	9.94	10.65	10.73	10.67	10.4	10.24	10.03	10.63	9.8	10.08	10.15	9.88	11.94	9.53	9.5
ZmTERF22	11.79	11.95	11.61	11.17	11.58	11.62	11.27	11.9	11.11	11.96	11.6	11.7	11.81	11.69	12.28	11.61	11.08	11.33	12.09	11.44	11.61	10.86	11.18	11.82	12.14	11.18	11.56	11.86	11.69	11.94	11.16	11.36	11.88	11.45	11.22	11.65	11.55	11.51	11.54	11.7	12.56	12.84	12.85	12.9	13.32	12.8	12.16	12.09	12.68
ZmTERF23	8.4	8.91	7.64	8.74	10.41	8.23	11.5	9.6	9.7	8.82	10.72	11.62	8.59	7.87	11.03	10.75	8.88	11.86	10.83	8.98	11.76	11.12	11.5	10.94	10.51	10.18	10.18	10.61	8.48	7.08	8.02	9.02	10.23	8.95	8.92	8.43	8.46	9.46	8.57	8.35	9.57	10.01	8.99	9.74	9.18	10.08	9.19	9	9.46
ZmTERF24	8.38	9.6	8.43	8.71	10.44	8.85	11.45	10.17	9.61	9.77	10.34	11.2	9.71	9.12	10.87	10.61	9.38	11.53	10.4	9.36	11.36	10.71	10.89	10.81	10.19	9.89	10.43	11.1	9.98	9	9.72	9.54	10.76	9.52	9.89	9.58	9.64	9.59	9.38	9.08	9.39	9.99	9.56	9.98	9.7	10.22	9.71	9.56	9.85
ZmTERF25	11.55	11.95	11.54	11.19	11.42	12.11	9.88	12.19	11.6	12.47	10.75	11.35	12.25	12.02	10.13	12.22	11.56	10.65	12.61	12.25	11.23	11.55	11.82	12.28	12.36	11.58	11.95	10.58	12.23	11.6	10.17	12.11	10.98	11.42	11.63	12.07	12.05	11.99	12.23	12	12.49	12.7	12.72	13.26	12.72	12.95	12.51	12.25	12.57
ZmTERF26	10.61	10.05	10.35	10.03	10.04	10.45	9.75	10.7	10.09	10.55	9.97	9.86	10.66	10.61	9.7	10.65	10.32	9.78	11.19	11.1	9.86	9.61	10.05	10.44	11.08	10.47	10.75	9.85	10.59	10.21	10.5	10.3	9.51	10.18	9.8	10.55	10.48	10.41	10.26	9.75	10.3	10.6	10.02	9.88	10.13	9.75	11.03	9.34	9.6
ZmTERF27	10.41	11.6	10	9.92	12.26	10.21	12.08	11.06	10.15	10.81	10.6	12.36	10.71	10.44	12.25	12.24	10.21	11.63	11.62	10.84	10.91	11.74	11.8	11.6	11.05	10.47	11.36	11.12	11.26	10.41	9.82	10.72	11	10.79	10.38	10.93	10.9	10.71	10.47	10.48	11.01	11.59	11.36	11.79	11.73	12.3	12.33	10.96	11.48
ZmTERF29	5.91	6.95	7.2	7.18	8.88	7.1	10.9	6.4	6.54	6.48	8.9	10.66	7.22	7.03	10.75	8.47	7.08	11.4	7.44	8.6	9.04	8.45	8.15	7.99	7.46	8.06	7.32	9.82	7.63	7.86	7.85	7.66	9.89	9	6.62	7.31	6.61	7.1	6.91	6.98	6.73	6.5	7.28	7.3	6.96	6.84	6.91	6.69	6.97
Note. The detailed information of tissues and organs can be found in the literature [72]. The coefficient of variation (CV) value for each mTERF gene is calculated based on the equation CV = sd/mean, where sd and mean represent the standard deviation and mean expression level of a gene across all the tissues, respectively. The maize mTERF genes with the CV of >10% are indicated in red boxes.
[truncated: 14 more columns]
