# Supplementary material for: Genome-Wide Identification, Evolution and Expression Analysis of mTERF Gene Family in Maize
Source: PLoS One. 2014 Apr 9;9(4):e94126. doi: 10.1371/journal.pone.0094126 (PMC3981765; doi:10.1371/journal.pone.0094126)
Supplement: File S1 — FASTA format multiple sequence alignment of human and plant mTERF proteins. (FAS) [file pone.0094126.s017.fas]

>HsmTERF4/1-293 
ECRRNLVQCLLEKQGTPVVQGSL---------RVMSSLLDMGFSNAHINELL---SVRRG
ASLQQLLDIISEFIL-LGLNPEPVCVVLKKSPQL-LK-LPIMQMRKRSSYLQKLGLGEGK
LKRVLYCCPEIFTMRQQDINDTVRLLKEKCLFTVQQVTKILHS--CPSVLREDLGQLEYK
FQYAYFRMGIK----HPDIVKSEYLQYSLTK---IKQRHIYERLGRYQTPDKKGQTQIPN
PLLKDI-LRVSEAEFL-AR--------TACTSVEEFQVFKKLLAREEEESESST--SDDK
RASLDEDEDDDDEEDNDEDDNDEDDDEDD
>HsmTERF2/1-315 
RTVEKLYKCSVDIRKIRRLKGWV-----EDETEIANILQELGADETAVASILERCPEAIV
CSPT-AVNTQRKLWQLVCKNEEELIKLIEQFPESFFTIKDQENQKLNVQFFQELGLKNVV
ISRLLTAAPNVFHNPVEKNKQMVRILQE-SYLDVMKVWLLKLLSQNPFILLNSPTAIKET
LEFL-QEQGFTSFEILQLLSKLKGFLFQLCPRSIQNSISFSNAFKCTDHDLKQLVLKCPA
LLYYSVPVLEERMQGLLRE-GISIAQIRETPMVLELTPQ---IVQYRIRKLNSS--GYRI
KDGHLANLNGSKKEFEANFGKIQAKVRPL
>HsmTERF1/1-307 
DLLKNLLTMGVDIDMARKRQPGVFHRMITNEQDLKMFLLSKGASKEVIASIISRYPRAIT
RTPE-NLSKRWDLWRKIVTSDLEIVNILERSPESFFRSNNNLNLENNIKFLYSVGLTRKC
LCRLLTNAPRTFSN-SLDNKQMVEFLQA-AGLSLDFVRKIIFK--NPFILIQSTKRVKAN
IEFLRSTFNLN-------SEELLVLICGPGAEILDLSNDYARSLGCTEEEVQKFVLSYPD
VIFLAEKKFNDKIDCLMEE-NISISQIIENPRVLDSSIS---TLKSRIKELVNA--GCNL
STLNITLLSWSKKRYEAKLK----KLSRF
>AT4G09620/1-182 
--------------------------------SAVDLVT--------YTNVL---PLRLN
SSYHGVN---------GGVSSYSRSKWIVFCSTTQVE-------------------TSNE
DPNIWEECKEALSCFDFSVEEKDKILGKAFGHIH-----------SPYW-----------
--------------TEERVKENPKV------ETLNQILEFLRSLGLSDEDLHKVMKKFPE
VLGCSLEEMKPNIGILENQTGKQRNLLLRNPKVLGYNVDCK-------------------
----GDCVAQCTRCWVRF-----------
>LOC_Os03g62240/1-198 
-----------------------LMKQM-----------CVGFFSHPVCDLFSPN-----
----------------ARFSKKKYGGRLTIQPNIEFG----KTQNSRTRKWRTFADQAQA
TVVDAGDNKTWEEA----ILTSLDYSIE------------------------DADKMLK-
-----KAFGW----IHSPYWSEERKKEVPNAEVVSGVLNYIRTLGLSDDDLRKLLKKFPE
VLGCDLSEVKLNVGKLDSDNGKTRSLLLRNPKVLGYNVDCR--------------G----
-----DCMAQCTRCWVRF-----------
>ZmTERF6/1-208 
---------------------------------------MLARPSAP--------PLVTA
QTPEVGI-----FITARNVSGALVAKLPGNKNKCGGRNVRQRNIQPGK------RGCRRE
WRALSAADQAQASTLDVD-EECKRVLTP-LGFSSEDAEKM--------------------
---LKKAFGWT----HSPYWSEEREKEVPTAEAVAGVLDYIRSLGLSDEDLGRLLKKFPE
VLGCDLGEVRPNVGKLDSDNGKTRSLLLRNPKVLGYNVDCR-------------------
----GDCMAQCTRCWVRF-----------
>HsmTERF3/1-319 
SAQSSLLSMNEQSQKTQNISS---FDSELFLEELPPLSPMQPISEEEIQIIAPPLPPASF
TLRDVDHSETLQKLVLLGVDLSKIEKHPEAANLL-LRLDFEKDIKQMLLFLKDVGIEDNQ
LGAFLTKNHAIFSE-DLELKTRVAYLHS-KNFSKADVAQMVRK--APFLLNFSVERLDNR
LGFFQKELELSVKKTRDLVVRLPRLLTGSLE-PVKENMKVYLELGFKHNEIQHMITRIPK
MLTANKMKLTETFDFVHNVMSIPHHIIVKFPQVFNTRLF-KVKERHLFLTYLGRDPAKPN
YISLDKLVSIPDEIFCEEIAKASVDFEKF
>AT1G74120/1-308 
SLQHFLSNHLLNSDLVETE-------------ISLGILLSLKIPQKSLVSLISDCPNVLR
SEFLRKWRVPLSNCGKHGVSSSAIKSVLEHSSRIGIG---PDKFNECVRVLKSLGFCDST
VSRILSSFPGVLLVNEIEIRRKIEFLVG-IGIARDNIERFFHV--FPEVLGIGTERLKPL
LDEF-MKMGFSKDDVKKEIAREPRVLGLELG-ELPRCLELINTYGLIRRDAFKVVWKEPR
VILYEIEDIEKKIEFLTNRMGFHINCLADVPEYLGVNLQKQIVPRYNVIDYLKLKGGLGC
DIGLKGLIKPSMKRFYNLYVMPYPHPAGL
>LOC_Os12g30610/1-237 
-------SSSTPPPQRQEGPRPA---------ATSSLHETAGPTAAESASLLRGLP----
-------------------TSSKLPHHHHHHRHRQLR-----------DELRGLGEREIR
AALASDAEGLLLSMSPGEPTRLVGLVRD---------------------------ELRC-
-----------RAAVRDRVLAGGALAAAVAA---RRRVELLHARGLTRRDALRVLAAEPR
AILYGLEDVERKVDFLVSRMGFEIGWLVEFPEFLGVNLERRIVPRHNVVEHLRSIGGLGD
PIEMKHYVRFSRQRFYNMFVKPYPHPVGL
>ZmTERF10/1-231 
-------GGGSLPSQSQQHPRAA---------DLHQLLRAAGLTAAESASLL---RRLPG
AQPHPRLGRLLQELAGLGLPRGEVKAALASDQEGLLS------MDPGE------------
------------------PSRLLDLLRD-LRCRE---------------------AVRD-
-----------RILAHGALRAAVAA---------RRRVELLHARGLSRHDALRVLAAEPR
TMLYSPEDVERKLEFLVETMGFEVGWLVQYPEFLGVNLDRWIIPRHNVVEHLKSVGGLGD
PVEMKHYVRLTRRRFYNMFVKPYPHPTGL
>Cre_MOC1/1-294 
RCYSYTT----------------SLESH----PVKRAFLSIGVSPNDLERAARLEPSVLA
VDKLDRLHGMIDLLLGASLSPSDIGQVLLAYPQA-FQ-LSLDRAREVLDFLRDDHLSESQ
VRTVLTRYPSILNM-NVKLRPQVAYLNS-LGVGPESLPELVLS--RPLVLGPGID----V
ITFL-KRLGVPRSQMHRMLRSCPLDYRVQFKSSSGMGRNYWQGAGGAGRRMVDCWAPLAA
TAAAPRVKCTSAVNILCSRLAYRPGRLARKAPGIGANMECAHVGAPRSPRWSLE----RV
GDQQRRCIQASGLERLQRRMAAHTGPRRW
>AT4G38160/1-281 
ENWDYLS--------------------------------IVGIQERKLPYIVSRCPKILT
LRLDERLIPMVECLSSLGRNPREVASAITKFPPI-LSHSVEEKLCPLLAFFQALGVPETQ
LGKMILFNPRLISY-SIDLTVIVSFLAS-LGLDQGMIGKVLVK--NPFLMGYSVDKRLRT
TEFLKSSVGLSEDGIKSVVMNFPQLLCRDVNKILKPNYDYLKECGFGDSQIATMVTGYPQ
ILIKSVNSLQPRIRFLVQVMGRGMDEVASYPEFFHHGLKKKVESRFKLVKK------NNI
DCSLREMLDCNTKKFHEKF-----GFSEV
>LOC_Os08g40430/1-289 
-------LHGLDAGEAS-----------GVWDYLLNVVK---IERRKLRYVVTKCPKVLT
LSVDDKLVPTVQCLTTLQAKPGEVAQAIVKFPQILFH-SVEEKLCPLLAFFQTLGISEKQ
LAKLLMVNPRLISY-SIEFSQTVNFLVG-LGIDKGMIGKIMAK--EPYIMGYSVDRLRPT
AEFLKSAVGLEGSNLQRVIMSFPDILSRDVDKILRPNLAFLQSCGFSKDQVMALVAGYPP
VLIKSVHCLEPRMKFLVEEMGRDMGEVVDYPQFFRHGLKRSLEYRHKVLKQMNS------
RCSLSEMLDCNQKKFAMKF--------GL
>ZmTERF12/1-278 
GVWDYLL--------------------------------GVKMERRKLRHVVAKCPKLLT
LSVDGKLAPTVQCLATLQARPGEVAQAIAKFPQILFH-SVEEKLCPLLAFFQTLGVSERQ
LAKLLMVNPRLISY-SIEFSQTVGFLAG-LGVDRGMIGKILTK--EPYIMGYSVDKRLRT
AEFLKSEVGLQGPDLQRVVMTFPDILSRDVDKILRPNLAFLQSRGFSRDQVTALVAGYPP
VLIKSIHCLEPRIKFLVEEMGRDMGEVVGYPQFFRHGLKRSLEYRHKVLKQMNS------
SCSLSEMLDCNHKKFAMKF--------GL
>AT5G64950/1-322 
AFVEFLRDNGFQKPLAIAIAMRYNLKSLEQPRSVIQMLKSYSFSDTQIQKSIRVHPRMMF
YNVEKILEPKLRFFKDIGFTGSGLGKFVSQNSSV-VGVSLVKKLIPTVEILKSIAPKHED
LPVILSRCGWLLLSRDPNLLPNISYLET-CGIVGSQLASLLRR--QPRIFNLSEEKLRGY
VSRA-LDLGFT--LNSRMLVHAVISLSSLSEKTFDRKVKLFMANGFSEDEITDIIRRSPG
LIRCSEDKLTLGFEFYLKRMGLEREALAKRPCVLSYNLEKRVIPRLKVLQILREKGEEKK
KKNMVGIVEMTEEAFLEKYVVRFGIAEEL
>LOC_Os07g24090/1-321 
SLTLHFLTCGLSEDEAAAAAARVRLRSTKKAHAIVALFRGIGFSAADIARLVTSNPSLLS
YRADATLMPKIEFFRRLGLTDAEIRRLVLANPYRVLRYSLKRCIRPNYLILRDLLGSDKN
VTAAVLQSTDLIHG-DVRLLPKIKILQD-YGATNDVIVKLVTT--HPRALMHRASRFEES
LAAM-KELGVR--PSSGMFPYSFGLFARLHPRKWKGRMDNFLSLGWTKEQVIEAFVRHPY
CMSVSNDKVKLIWQFLAKKLRWTTDYVARSPMVLSFSYDKRILPRCTVLNLLASRG-IFN
RDIKTSHLVLGEKKFKEKYVTPYQEIPEV
>LOC_Os05g34160/1-321 
KVVSYLISCGLTPAAAARAAATSWLPLASNADAVVALLRRYGFTDADISATVRAFSRILA
SDPARTLQPKLDYLRSVGITAPLLPRVVSLSPVILHR-SIESHLAPLIASLREVLGSDSR
IVTALRQMPFAMRC-SPKFLRTLPVLRDVHGLTPSELSKLVAS--QPGVILLGPGRAGEI
VQAV-KDAGVE--PGSPMFVYIFAAFSKLKAPTLENKFAIYRSLGFGKDDIAVMLRRLPN
AAGISEERLKRTVGFLTGKAGLRREDIVAYPNLLSRSLDSHAR-RCAVLAVLRREGKPEG
QHRVPHVLVASLARFMKAYVRRYEEVPDV
>LOC_Os05g33440/1-316 
AAASYLVSVGLSPAAAARISRKARFRSNADAEAVVSLLRGHGFSDANIAQVLPKIPGLLI
LNPDKILRPKLEYFASLGV----VPSALSRAPLLARS--LEKHLVPCVEFIRGVVGTDAN
LCAAISRNPWALWC-DINMRPAVESLRR-HGLAEANISRLVVI--NLSALTMSPDRIDGI
FGDL-EALELP--ISHSRFVYGFWALSRLKRGAWEERMSVFMRFGVSRSELLKAFREQPG
ILVFTAKTIQRKLSFYQEKLKVAPADVIAHPLLLTFSLEKNIIPKCAVLNVLLREGRYGR
EMDLLRPLQRSNISFFERFVRKYEDVPDV
>ZmTERF22/1-312 
TTVSYLVSCGVSPAVAAARKVRI-----RDTDAVRALLRKYGFSEADITRTVRLDPLLLT
FDPDRTIRPKLDFFVSLGI----QPRLLATEPHILAR-SLEKHIIPCIEFFRTILRTDDN
IRIAVSRVPRALMT-DIEMRPAVEAFLS-HGLSMEAIAKLLMI--HMGMIKTPPERIREA
FHDL-KALGLR--VTDTGFLYGFRVICSLRRETMVRKVAVFKSFGVSESDLFRAFKTQPT
ILLVGDETIKKKFRFFLDVMKLEIADVMAQPLTLALSLEKNIMPRCAVLSILMKEGKLKR
TQKLIPPLLSNSRVFSERYVLRHADVPDV
>LOC_Os05g33460/1-317 
DTVSYLVSCGLPPAVARHTAANTRIRSTEKADAVRTLLRSYGFSDADVARIARSAPLLLT
VDPDRIIRPKLEFFATMGF----QPSKLSTAPLLLAR-SLEKHLVPTIQFLRSIIGSDDG
IRRGFSRIPRALLV-SLDMRPAVEALHR-HGLTGEDVSKVLVL--QMGVLMLSPVRIGEI
FEDL-KAMGMS--ITDGRFANSFRAMCSMRRATWLRKVALYRSFGLSESEVFEAFKKQPT
ALLGADETIKKNASFFRDALKLEMREVMVHPVVMAYSFEKTILPRCAVLSVLMREGKINP
DIQLLHALLGSAKTFSGRYVDRFADVPDV
>ZmTERF26/1-314 
EPCAALVSCGLSPAAAVAHRLPI--RSTAKADAVRALLRSYGFTDAEVADLVRRLSQILS
VDPD-RIRPKLDLFASLGV----KPRRLARYPAL-LTRSLDKHLVPCIQFLRNILSTDED
VCLAISRTPRALSA-GLEMRPALDTLRR-LGLPDESISKLVVI--EMGVLMMSPDRICQI
FEAL-KELGLG-V-TEKRFPYGIRALCCISREKWLHRVALYRSFGVSEGELQRAFKKQPN
IVNFSDEIIKKKIRFFLDVLKVELSEVMEQPAIIGYSLERNIIPRCAVLSLLMREGKIGP
NVKLISALLGSANMFSTRYVLRYAELPDV
>AT1G79220/1-303 
KKFDYVGEVGEKEKVRDITS------------SPLQVLRRWGCDDDEISKLFTRRPALQR
ANVA-QLEFKLSLLKPLGITSSDLVKILNCRPRFFSC---RLVLDERINYFMEILGSKEV
LRRVIIRNPSLMLY-DLDIKPAIEYYKG-LGFSQQDLVAMLIS--RPTLIPRT--NFNNK
FEYI-EKTGVT--RESKMFKYVAVIIGVSRMETIEEKVRNLEKFGFSEEEIWHLYGKCPI
LLSLSVEKVQRNMTFVIASMKLPAHSVVKHPCLLLLNLESRLKPRADLVKRVLEKP-LIK
EVSIFRAVRMSEKRFLKVYVMCHPIATEL
>AT1G56380/1-321 
LTVSYLVSVGIPIKFAESILKEVSSKDKCNPNSVLNLLRSYDFTDSQISSIITTDPELLM
EDAENSLCPKLKFLESREILSSRLNDIVTRVPKI-LRMEEEKSMITYYDFVKTITSSRSD
FYKVCELYPYIESSIRKVLEERVNIYKT-LGFDVRDVWEMFKK--CPTFLNISEKKITQS
FETL-KKCGLVEEEVISMFQKSPQCIDFSEL-DITQNFEFLKGCGLVEEEVLSMFKRYPQ
CIGFSEKILNAVETFLSKDMMVNREGVVSIPVVLEFSMEKMIVPRCNVIKALTS--LKTE
VSSMFSVLICPDEVFLERYVSKHDLVDEL
>AT5G23930/1-314 
FTVSYLISLGLTTKLAESISMKANFDEKGNPDSVLKLLRSYGFKDSQISSIISTYPRFLI
ENPEKTLRAKLHFLKLNGASSSELTEIVSKVPKI-LGKRGGKWISHYYDYVKEI-LQDQD
SSSSSSKRKQTNRN------RNVSVLRK-LGVPQRLLLNLLISRAKP---VCGKERFEES
VKKI-VEMGFDP--KSPKFVNALYVFYELSDKTIEEKVNAYIRLGFTKDEVLMIIKRHPQ
CIGLAADSVKKKTEFLVKTMGWPLKVVASTPIVLGFSLEKFVLPRCNVIKALMSNGLIGE
MPAISSVLTSPKLKFLKLFVEKHQVLPEL
>AT3G46950/1-315 
FTVSYLVSLGLTKKLAETISKKVTFEDKVNPDSVLNLLRSNGFKDSQISRIIRAYPRLLV
TDAEKSLRPKLQFLKSRGASSSEVIEIVSNVPTI-LDKKGEESVSLYYDFVKDI---MQD
GKSLCISCPEGKKGNRIR---NISVLRE-LGVPQKLLFSLLISRYQP---VCGKEKFEES
LKKV-VDMGFDP--AKSKFVEALHVVYEMSEKTIEEKVNVYKRLGFSRDDFKMMVKRYPC
CTAYSGETLRKKFEVLVKMMNWPLEAVVMIPTVLGYSLEKRIVPRSNVIKALMSKGIGSE
NPPISSVLVCTDQEFLKRYVMKHDLVPKL
>AT1G61990/1-312 
FTVSYLVSLGLSKKLAESISRKVSFEDKVNPDSVLSLFRSYGFTDSQISTIITDYPLLLV
ADAKKALGRKLQILQSRGASSSEITEIVSTVPRI-LG---KKSITVYYDAVKDI------
IVADTSSSYELPQGSQGNKIRNVSALRE-LGMPSRLLLPLLVSKSQP---VCGKENFDAS
LKKV-VEMGFDP--TTTKFVLALRMLYQMSEKTIEEKVVVFRSLGYSRAEFLMMVKRYPP
CIEYSVESVKKKNEFLVKKMKWPRNALVLHPQVFGYSMEKRIIPRCNILEALLSKGKGSE
LPAVSSVLSCTDEGFLDRYVMKHNLVPTL
>AT1G62490/1-232 
FTVSYLVSLGLPKKLAESISKKFRFEDKANPDSVLSLLRSHGFTVSQ-------------
----------------ISI------------PKL-LGKRGHKTLSLYYDFVKES-LEADK
SSKYETLCQSFPQG-NLE-KRNVSVLRE-LGMPHKLLFPLLISVGQP---VCGKDRFNTS
LKKV-VEMGFD--PTTAKFVKALHVSYEMNDKTIEEKVNVYKMLGFAVEDVWVIFKKWPY
SLKYSEEKITQTIETL-KMCGLRPSSFEEVSSIHTY--------------------LRAE
DIELN------------------------
>AT1G62150/1-319 
FTVSYLVSLGLASKLAESISMKVSFENKGNPDTVLNLLRSHEFTDSQISSIISDYPTLLV
ADAENSLGPKLLLMQSRGASSSELTEIVSKVPKI-LGMKGDKSIGRYYDIVKEI-IEADK
SSKFEKLCHSLPEGSKQE-IRNVLVLRD-LGVPQRLLFSL---LFSNHHVCCGKEKFEES
LNKV-VGMGFDP--TTPKFVEALCIVYGLSDKRLEENFNVYKRLGFSRDEFVMMVKCLPQ
CIGYSAEMVKKKTEFVVKKMNWPLKVITLFPQVLGYSMEKRTVPRCNVIKALMSKGLGSE
LPPMASVLACTDQTFLKRYVVEHDLVLEL
>AT1G61960/1-320 
FTVSYLVSLGLTTKLAESISKKVSFEERRNPDSVLSLLTSYGFTKSQISSIITIYPRLLA
LDAEKSIAPKLQSLQSRGASSSELTQIVSTVPKI-LGKRGHKSITVYYDFVKDI-IEADK
SSSYEKLCHSFPQGNKKNKIRNISVLRE-LGVAQRLLFPLLISDGQP---VCGKERFEES
LKKV-VEMGFDP--ETTKFVEALRVIYRMSDKTIEEKVNVYKRLGFSRDEFAMMVKRYPQ
CIDYTAETVKKKTEFIVKNMNWPLEALVSIPQVFGYSLEKRTVPRCNVIKTLISKGDGSE
APPMSSVLTSTDQAFLRRYVMKHDLAPEL
>AT1G61970/1-317 
FTVSYLVSLGLTTKLAESISRKVSFEDKNNPDSVLNLLTSHGFTGSQISTIIRDYPQLLI
ADAEKSLGPKLQFLQSRGASSSEITEIVSSVPEI-LGKKGHKTISVYYDFIKDT--LLEK
SSKNEKLCHSLPQG-NLE-IRNVSVLRE-LGMPHKLLFSLLISDSQP---VCGKEKFEET
LKKV-VEMGFDP--TTSKFVEALQVIYKMNEKTIEEKVHLYKSLGFSRDEFAKMVKHFPP
CIGLSTETVKKKTEFLVKKMNWPLKAVVSNPAVFGYSLEKRIVPRGNVIKALMSKGMRNE
LPSISCVLMCTKQVFLNRYVANHVLVTEL
>AT1G61980/1-317 
FTVSYLVSLGLPKKLAESVSRKVSFEDKDNPDSVLNLLRSHGFTDSQISTIVTDYPQLLV
ADAEKSLAPKLQFLQSRGASSSELTEIVSTVPKI-LGKRGHKTISVFYDFIKET--LLDK
SSKSEKSCQPFPQG-NLE-IRNLSVLRE-LGMPHKLLFPLLISCDVP---VFGKEKFEES
LKKV-VEMGFDP--STSKFVEALCVVQRLSDKNIEDKVNAYKRLGFSRDEFSVLIKRFPQ
GIGLSAEMVKKKTEFLVKKMNWPLKALVSNPAVLGYSLEKRTVPRGNVVQALISKGIGSE
LPSISRVFVCTDQVFLNRYVKRHELETEL
>AT1G62085/1-319 
FSVSYLVSLGLPKKVAESISKKVSFEDKGNPDSVLSLLRSHGFTDSQISSIITDYPQLLV
ADAEKSIGPKLQFLQSRGASRSELTHIVSTVPEI-LGKRGDKTISIYYDFVKEI-IEADK
SSKFEKLCHSLPEGSKQE-IRNVLVLRE-LGVPQRLLFPLLISDHQP---VCGKENFEES
LKKV-VEMGFDP--TTSKFVKALRVVYRFRDKTIEAKVNVCKSLGFSRDEVAMIAKRFPQ
CLILSAETVKKKTEFLVKKMNWPLKAVVSTPAVLGYSLEKRTIPRCNVIKALMSKGLGSE
LPGMSSVLVCTNEEFLCRYVKNHDIVPEL
>AT1G62110/1-319 
FTVSYLVSLGLATKLAESISKKVSFVNKGNPDLVLSLFRSYGFTNSQISSIITDYPRLLL
IDAEKSLDIKLQFLESRGASSPELTQIVSTVPKI-LGMKEGKSLGRYYDFVKEI-IEADK
SSKYETLCQPLPEA-NRQKIRNVSVLRD-LGVPQKLLFSLLISDAQP---VCGKENFEES
LKKV-VEMGFDP--TTSKFVQALRAVYRFTDKTIEERVNVYKGLGFSRDEFITMVKRFPQ
CLILSAETVKKKIEFVVKKMNWPLKDVVSNPTVLGYNLEKRTVPRCNVIEALMSKRTGSE
LPPMSSVLVCTDELFLKRYVRNHGLVLEL
>AT1G62010/1-307 
KSSSFLDSLRLATKLTDK----------GNSDSVLDLLRSYGFTDSQISSIIRSDSRVLI
DNDATSLGSKLQFLQSRGASSSELTEVVSTVPKI-LGKREGKSLSRYYDFIKVI-IEADK
SSKYEKISHSLAQGNKIR---NILVLRE-LGVPQKRLLLLLISKSQP---VCGKEKFDAS
LKKV-VEMGFD--PTTSTFVHALHMLYQMSDKTIEEKIRVYRSLGFSRDVFMMMFKRFPP
CIGYSTEAVKKKTEFLVKEMNWPVKAVASIPQVLGYSLEKRTVPRCNVIKVLMSKGLESE
LPPMSSVLTSTSESFLNLYVSKHDLVAEL
>AT1G62120/1-319 
FTVSYLVSLGLATKVAESISMKVSFDNKGNPDSVLSLLRSHGFTDSQISNIIRTFPRLLI
LDAEKSLAPKLQFLQSIGASSSELTETVSAVPKI-LGKRKGKSLSRYYDFVKVI-IEADK
SSKLEKLCHSLPEGSKQE-IRNLLVLRE-MGVPQRLLFSLLISDAGD---VCGKEKFKES
LKKA-VEIGFD--PTTATFVKALNVLYGLSDKGIENKFNACKRLGFSRDEFLMMVKRFPQ
CIGYSTELMKTKTEFLVTEMNWPLKAVASIPQVLGYSLEKRTVPRCNVIKVLISKGLESE
LPPISSVLTSTSEVFLYMYVRKHDLVAEL
>AT1G21150/1-321 
FTVSYLVSCGLSLESAKSNSRFVKLVSSKKPDSVLALFKDHGFTNDQITSVIKSFPRVLS
LSPEDVISPKLMFFSSIGFSTSDTAKMISSSPKM-LSYSLHKRLIPCYDSLKSILVEEES
VVKCLKRGIRCFSL-KITVSLRVSICRE-LGVPDKSIKWLVQA--SPFTFFSRERRFNEV
LNRV-CSYGFDP--KKAGFVHAMVAFDCTSESAMERKFKLFQCFGWSKEDFVAAIMRFPN
CVTVSDEKIMYTLEYLVNNIGLQARDIVARPVVLSLSMEKRIKPRNQVISLLLSKGVKKE
DINYFTILKLKSSEFMDKFVLKYQEMPQL
>AT5G07900/1-321 
FTLNYLISCGLSPDSATVASRKLLLDSPERPNTVLNLLRDHGFTTAQISSLVKKRPVLLL
ANAESVLLPKLSFFLSIGVSKSLLARTLASDPTILTR-SLVNQLIPSYNFLKSVLDSDEK
IVAALRRTTWVFLE-DHTLVPNINYMAE-TGVPEKCIKLLLTH--FPEAVMQKNHEFQAI
AKQA-QEMGFNP--QKSTFVLAIHALSGKGNKSIDKCFEVYQRWGWSEDDIMCAFKKHPH
CMMLSERKINRTMEYFVNEMNMAPRSIAQCPVVLFFSLEKRIIPRCSVTKVLVSNGLVKE
DWSLTSLLVPVEKVFLEKLVIKYEELPEL
>LOC_Os04g54510/1-320 
FMVQYLVKCGLSPAAAAKAAPRFHLDSASRPDAALAFLRSQGLTRAQVREVVSWKPELLL
SDVDATLDPKFRAVRALGLGRADVARLFALYPPA-LTYGIHTNLLPRVLFWIDF-LGSAK
LLMKWLAKTWLLRY-SVDLLRNLSTLRS-LGVQQSRITTTVRM--QPTLITQTPARFQKL
VGRV-EACGVPP--SSGMYMWAFFALHNVSEGSFAKKAAVVGAAGCTEEEFDAMFRRAPC
LVFVPAALLRRKVEFLMAEAGCDATHIVTNPVLLTLSLGKRMAPRCRVVEALRSRGGIGK
KANLGSVMRYPEDKFVERYVLRYKEVPEL
>LOC_Os01g27690/1-113 
--------------------------------RLLRLQAARGSTRCS-------------
----------------QGC-PSDRRRVRGAAQDATIQ-----------------------
-GRHCRSVPLETGASRLE-----------GGLLQ--------------------------
---------------------------GRAE------------LGWTEAQVKTAAAKIPT
VLMLSVERLRKNWEFLTKEVGMDAERVANFPVMLS-------------------------
-----------------------------
>ZmTERF18/1-319 
SVEDYLVRCNLYANVAARVAPELAIRSPSKPDAVLAFLATLELSPPLIAVAVARDPTILT
CSVPRTLAPRAEELRALGFTAFQMGLIVARCGAAAFR---SRALVPSVQFWLPYRGRVDK
LVAALKGNPGLLTA-DL-VKSTVALLQEEGTLTDGDVGWF-AISYCSKLLVASPDEVDSV
LARA-DEFGVPR--KTRAFKDAIIAAFSVTPERLAWKVAFFDELGWTEAQVKTAAAKMPT
LMTVSAERIRRNWEFLTTEVGMDAERVASFPALLRYDLEGRLVPRFQVMRVLQARR-LWR
GRDFNNIAAITEEDFVAKFIRPFLKVPSL
>ZmTERF11/1-318 
AADDYLVTCGLTREQAANAAKCIHWKSSSNADAVLSFLTALGLSNAEIALLVAKDPRVLS
CSVDNTLRARLARFRSHGFSAAQISEFVRVAPCFFRK----FNIDVKLGFWMPFLGSPDR
FLRLVKRNFYLLSS-DLDVKPNIQLLQE-CGLSIQEIGSLCVA--NPRLLTSKPDRIRAV
LVRA-GEMGVPR--KTLLFRHAVTAVAGLCPETFASKLKMMNILGCSEAEVARMVQKNPL
VLRRSMETIQRACEFLINVVGVGTNFILDKPTILMYSLERRLVPRHYVMKVLQDKGLMRK
DHSFYTLAAISASVFCSRYVHPHKVLPNL
>ZmTERF20/1-117 
-----------------------------------------------MASKL--------
------------------------------------------------------------
----------------------------------NMMAKI--------------------
-------------------------------------------LGCSEVEVARMVQKNPL
VLTFSNEKIQRVCEFLTNAVGVDTKYIQGRPSMLLYSLERRLVPRHYVMKVLREKGLVPK
DHSFFSMPPLSDSVFCSKYVHPHKVLPSL
>ZmTERF3/1-316 
TVADYLVRCGLSREQVLKASKIKDLRSPSKPDVVLAFLAGLDISGTDLTTVIANDPRLLC
TDVGKTLSLRVAELRSLGLSSHQVGQVVIAAQIRFRS----PSFLRNFEFWLGLFGSFDE
LLRFVKMNGNLLSV-NLEAMPNLALLQR-CGMEISDIPNT----FLSRILVRSTEHLQET
LARV-SEFGIQ--QGSWVFPFAFMRFAILNREKLDSNIQLFEKLGWSRDDIASAVRKAPN
ILSLTPERVHKKLDFLMGVVGLQMAVIVYRPVLLLHSVERRLLPRYYLMKFLKNRGLMSS
SLSFLTIASMGNDNLLDKLVHPHESVPGL
>LOC_Os02g51460/1-318 
FVDEDALACGLTGAEALKASKRL-QKVPSNLDTFLAFLADFRLSKDDIAAASSRYPRFLH
LKVDETLTSQVARLRDIGLSTPEIGRLITIAPCILSN----PRTISRLEFYLSFLGSYPR
VHSALRNNSSLLRRNNIEVKPNIAFLEQ-CGLTTCDIAKILMS--GSRILIMQPEHVKEI
VACA-DKFGMP--RESAGFRYALMAVTGISPVRVSAKLDFLMVIGCSDAQLHIAVSRFPL
ILTYSEVKLSRSLEFLKAEVGLEPQYIVLRPALLGYSIQKRLMPRYHVMKVLNEKGLLKK
DTDFYSMVKIVEESFFKKFLLPYHSVPGL
>ZmTERF21/1-314 
VAEEYLVTCGLTPAQAGRASKGLHLKSPVKPDAVVAFLAGVGLAKDDIIAGIARYPRLLC
SKVDKTLTPRFAQLMSLGLSPSQISRLITIVPNIFVA----PKKISHLQFYLSFMGCFDR
VHSAIRINPMLLSR-NLEVKPNIAFLLQ-CGLTVSNVLEF------PLLIGMRPESVRER
VACA-EKLGVP--RNTGMFKSALWAVYCVGPNSIGAKLDVIATLGCSEAELTLVVRKSPP
ILRMSEGKLSRALKFLKVDVGLKLQYILLRPAILAFSMQRRLMPRHYFIKILKAKGLVKE
NVDFYNALCLTEKRFAQKFIDPYNSIAGL
>LOC_Os02g51450/1-318 
SVEEYLINCNLTQPQAHKASKSIHLKSRSNPDAVLAFLADFGLSPKEVAAIVASNPRILC
ARIDRSLAPICSELRAVGLSPSQIARLAQITGRYFLC----RSFVSKVRFWLPLFGSSER
LLQASDWNYWLLTS-DLEVEPNVSFLKE-CGLSARDISKLLVA--APRLVTMHPDYVKDA
VRRA-IQLGVAP--GSQMFRHALSTAGCIGQDKIDAKVAVLESLGWSQEEVNLAVSKAPR
ILVASEERLRRNAEFLIDEVGLQPQYVARRSVLLMYSLERRLVPRHLVVKLLKERGLIEQ
DRCFFNAVAPTEEKFLEKFVVPFECVPGL
>ZmTERF19/1-318 
AVEDYLISCHLTPPQALKASKSLHLKSASNADAVLAFLADLGLSPKEVAAVVASNPRVLC
ARIDRSLAPISTELRALGLSPSQIARLAQIAGRYFLC----RSFVSKVRFWLPLFGSPER
LLQASDWNYWLLSS-DLEVEPNVAFLRK-CGLSAVDIAKLLVA--APRLVTMPPEYVQDA
VRRA-TQLGVAP--GSQMFRHALSTAGCIGQEKVDSKVAVLETLGWSQEEVSLAISKAPR
ILVASEERLRRNAEFLLNEVGLPPQYIARRSVLLMYSLERRIVPRHLVLMVLKEKGLVEQ
DRCFFNVVAPTEEKFLEKFVAPYESIPGL
>LOC_Os06g12100/1-318 
AVEEYLVTCHLTPDQATKASKSIHLKSPSRPDAVVAFLAGLGLSAADIAAAVAYDPRLLC
AEVDRTLAPRLAELAGLGLSPSQIARLVLVDPARFRR----PTVISKLQYYVPLFGSFET
LLQALKNNSYLLSS-DLEVKPNVALLRE-CGLGACDIAKLCIP--LPRLLTTSPERVRDM
VAQA-ENVGVRR--GSKMFRHAILAVAYISEEKIAAKMQFLKTLKWSDAEARIAVSKLPV
VLRSSEDKLSRVSEFLISEVGLEPAYIAYRPAMLTYSLERRLMPRHCVLKYLKDNGLIES
DKSYYSAVQVTEEVFVEKYISPYETAPHL
>ZmTERF8/1-318 
AVEDYLVACHLTPAQALKASKVLHLKSPSRPDAVLAFLSGLGLSDADIAAAVAYDPKLLC
SEVERTLAPRLAELRDLGLSPSQIARLALVDPARFRR----PTVVSKLQYYVPLFGSFEN
LLQALRNNAYLLSS-DLEVKPNVAFLVE-CGLDACDIAKLSIP--VPRLITTNPERVRAM
VERA-EAVGVPR--GTGMFRHALLAVAFLSEEKIKAKAEFLTTFRWSDAEVGVAVSKLPL
VLKHSKDRLRRMSEFLITKVGLEPEYIAHRPALLTYSLERRLMPRHYVVNYLKENGLLEQ
DRSYYTAVQMSESAFMDKFICPYKAAPSL
>ZmTERF15/1-316 
AVEDYLVTCGLTQAQALKASKHVHLKDPSKADAVVAFLSNLGLSSAEITDVVTRDPKVLC
SDVERSLTARVAELTDLGFSRPEIVRLLIVGMNHFRH----SSLRLNLEFWISVFGSLDE
LIRALRINAALLST-RIECKPNLELLQE-CGINVSDISNS----FMSRVLTRDPKSLQEA
LARL-HEFRIQP--GSQPFFRGLYTFAILGSGKITKSIQLFEKLGWSKDHIVSAVKRDPT
ILGFTEERVRRNMEFLIRVVGLEVPYIARRPALINYSIDRRLLPRNCLINFLRAKGLFND
EASFLSVAAIGDEKFRRRYVHPYEDFPGL
>ZmTERF16/1-309 
-------TCGLTQAQALKASKHVHLKDPSKADAVVAFLSNLGLSSAEITDVVTRDPKVLC
SDVERSLTARVAELTDLGFSRPEIVRLLIVGMNHFRH----SSLRLNLEFWISVFGSLDE
LIRALRINAALLST-RIECKPNLELLQE-CGINVSDISNS----FMSRVLTRDPKSLQEA
LARL-HEFRIQ--PGSQPFFRGLYTFAILGSGKITKSIQLFEKLGWSKDHIVSAVKRDPT
ILGFTEERVRRNMEFLIRVVGLEVPYIARRPALINYSIDRRLLPRNCLINFLRAKGLFND
EASFLSVAAIGDEKFRRRYVHPYEDFPGL
>LOC_Os06g12040/1-317 
AVEDYLVSCGLTRARAKKASGKLHLRSPSNPDAVLAFLSGLGLSRPDIAAVVVNDPLFIC
ARVDKTLATRVAELTDLGLSRSQIARLIPVVRSLFRC----KSLAPRLAFLLTVFGSFDR
CLEVIKTNYGVLSS-NVEIKPNLAVLKE-CGISIADRPSY---AFASRVISRPTKHLEEA
VVLA-NEFGAK--QGTRVFTNAVMIFGILGQEKLAKKLEFFKKLGWSQDDLSLAVRSMPH
ILAMKEERMRRGMKFLTEDVGLEIPYIARRPALTMYSIERRLLPRHCLINVLKGNGLLKA
NYDFYNISVISNDDFMEKFVQPYVSVPGL
>LOC_Os06g12050/1-252 
AVEDYLVSCGLTRARAEKVSGKLHLRSPSKPDAVLAILSGLGLTRPDIAAAVASDPRLLC
ARVDRTLDARVAELGGIGLSRSQIARLIPLA----RG-----------GFRIKS------
------------------LGSKLAFLVT------DELWAI-----KP-------------
--------------GTRLFALAVVKFAILSQGKITKKSGLFKKLGWSQEDLSLAAKNMPS
ILAMGEKRLRQRMKFLTEDVGLEIPYIAQRPALMFYSIERRLLPRHCLINVLKRNGLLKI
NYDFYSTALISNEKFLDKFVHPYVSVPGI
>LOC_Os06g12080/1-316 
AVEDYLVTCGLTGDQARKAAKTLRLRSPSKPDAAVAFLSGLGLSRSGIAAAVAADPRLLC
ADVEKNLAKRVAELGELGISRSQIARLIPLARQSFRS----SSLATNLGFWLPVLGSFEN
VLMALKANGAILGS-DVEVKPNLALLQQ-CGIHVCDFPHT----RLPTVLCRPPNHVQEA
VARI-GEFGVP--QYSPVFRNALVPFAYQNKEKLAAKIGVLEMFGWSEDDLSMTMRKGPV
VMNMSVERLRKNVEFLTRDVKLETRYIARRPIMISYSLERRLLPRHRLLRFLSAKGLLDG
ELDFYSAVALTEKKFLDKFVHSCKSIADP
>LOC_Os06g12110/1-316 
AVEDYLVTWGLTGAQARKASKKLHLRSPSKPDAVLAFLSDLGLPPRKIAAVATADPRFLC
ADVESNLARRVDELGGLGLSRSQIARLVPLALTCFRS----SSVGTNLGFWLQIVGSFDK
ILKALRMNSSLLGS-DLEVKPNLELLKQ-CGMSDATSFPL----YTSRLFTANPIYLRDA
VARV-EELGLD--RSSRMFRHGLIAVAFTSKESVARKIQVMEELGFSRDELLMIIRKAPQ
LVASSEEKIRQAAEFLKRDVGLEGRYIAHRPVLFLYSLERRLLPRHHLLKVLRMKGLLDC
ELDYYNTAAMSERKFVRKFVDPYKHIPGL
>LOC_Os06g12060/1-319 
AAEDYLVACGLTRAQAARASERIHLRSPSKPDAVLAFLAGLGIPRPDIATAVAADPRLLC
AGVEGNLAKRVAELGDLGIPRSQIARLVPLAKIPFRS----SSLATNLAFWLPVFGSLDS
ILRALRKNSSLLSA-NLDVKPNLAFLKQ-CGIDARDVASN-PNLYSSRLFTSNPMKLRDA
VARV-EELGMV--RGSRVFHRGLVAVAFLSKEAVATKTRLLVELGFSQDDVSVIFRKMPS
FLTASEKRIRRAVGFLKGDVGLEERYIARRPVLLLYSLERRLLPRYYLLKVLRTKGLLDC
KLCYYSTAALGEKKFIERFVHPYEHIAGL
>LOC_Os06g12070/1-320 
AVDEYLVTCGLTRAQAAKASEKLNLRSPSNPDAVLAFLSDLGLSRPDIAAAVAADPRLLC
ADVGSSLARRVDELGGLGLSRSQIARLLPLAGRCFRS----SSLATRLAFWHPVFGSFEN
ILKALKMNAALLGS-DLDAKPNLAFLAQ-CGINASDVTRTTLSLYSCRLFTVNPRFLQDA
VARV-EELGVA--RGWRTFHRVLSTVAFLSRETIASKMQLLDDLGFSQDDFLVIVRRAPQ
VLRLSDGRIRRSVEFLIRDVGLEQSYIAQRPTLLAYSLERRLLPRHCLLKVLKAKGLLNC
DLSYYCIAAMSEEKFVQRFVDPFKKIQGL
>LOC_Os11g14130/1-318 
SVEHYLITCGLTAAQARRASPKLRLNSSSNPDAVLALLSSLSLSRADLAAVVAAEPRLLR
ARPG-TIARRIASLRGANLSAPQIRSFLMSGGAAHLA---SSDVSPKLAFWVPFLGSFDM
LLKILRRCNAILAT-DVDVRPNVALLGE-CGLGVCDIVQMTQT--AAWLLTFNPERLKIV
VRRA-EELGVP--TSSWAFKDAVCTVARNNEGTIAARMEFLGTLGCSMDKLRSAISRKPS
ILGFSEKTLRGKIEFLLTKVQLETEYILQRPVMLTLSLDKRLAPRHYVLQALVEKGLIKN
DVDYYSCVCFGNEHFVARYIDRHEALPGL
>LOC_Os11g10040/1-318 
SVEEYLVTCGLTGAQALKASKKLHLRSPAKPDAVLAVLSGVGLSRADLAAVVAADPMLLC
ARA-RNVARRLHSLRDVGLSDADVARFLLAGGAMGLR---KCDIAPRLEFWIGFVGSFDK
LLPALKGNNGILMS-DLDVKPNIALLQE-CGLSVCEIAKL--STLKWTVLSLSPERVKAS
VLCV-EKLVVPR--SSDRFKHVLKSACWISEDMLAMKMEFLSTLGCSEDKLRAAVCISPH
IFYLSDKNLCRKIDFLISEVGLEREFIVERPWVLGYSLEKRMVPRHSVMKILRTMGLMKD
AVDFSSSLVYSEKKFVARYIDPYKAAPTL
>LOC_Os11g10000/1-314 
SAEDYLVTCGLTGDQALKASKKIHLRSAANPDAVLAVLSGVGLSRADLAAVVASDPHLLC
ARPD-NVSRRVTSLRDVGLSDPQIGRFLLAGGAMAVR---KCDVAERLEFWIPFGGSFET
LLKMLRRNNAIVRA-DVEIKPNIALFQE-SGLTVRDIVKM-----PGWLFTFNPKRVEAA
VERT-GKLGVE--LASSRLKYMLSIAGNITEGNASARMKYLSTLGCSIDNICVMVYKMPS
ILGLSVNNLCRKIEFLVTKVGLEPDYILSKPVLFACSLEKRLMPRHYIVEVLLAKG-LIK
NAGFLTYAILREKDFVARYIDQHKAVPGL
>LOC_Os11g09990/1-317 
SVEEYLVTCGLTGAQALKASKKLHLRSPAKPDAVLAVLSGVGLSRADLAAVVASDPQLLC
ARAD-NIARRIASLRDVGLSDPQIGSFLLAGGAKGIH---ACDVASRLEFWIPFLGSFET
LLRILKGNNVLVLS-DLEIKPNIALLQE-CGLTVCDIAKM--ARFAPRMFTSNPKQVEGF
VRRA-DELGVP--RTSGQFKYMVGIFANISEGSATARMEYLRSLGCSMDKLRSAVQKLPQ
ILGLSETNLGSKIEFLVGKVRLEPEYLLKTPKLFTYSLEKRLVARHYIVQVLAAKG-LKK
DVPFCSYVQLGESCFVKNFIDQHEVVPGL
>ZmTERF4/1-192 
-------MCSI---------------------DILNL--KIEKHKTR--------PC---
----------------RAM----------------------PRLSPRHDPWLGW------
------------------PSPVTTVLG--YGLTG-----------RP-------------
-----DPFGLRP--HFGLFGQVVSVVACLSQEKVAAKLELFRTIGYSGFEVFTAVSKAPA
ILKFSAEILLRKIGFLVIEAALEPRYIVQRPVLLTYSLEKRLVPRHCVMKVLWEKG-LNS
NSNFFTVIKLGEETFRSKFIDCHKSVPGL
>ZmTERF5/1-315 
SLENYLVACGFAPAQARLVSKKAEHSCRSNPDAILALLSGAGLSRADIAAVVFADPLILR
ASVS-KIAPRLVALRDVGLSTPQIARFLLVGSRALRR----CDVVPKVEFFLSFLGSFDR
VLAVAKANLGIFNA-NLEIKPNIDLFRQ-RGV--RNVPKICLH--RPRTLSFNLERVKEF
LLRA-EELGVPA--ASPLFMQAVGVVTSFPPEKVAAKLDFFRTLGCSESEVSNAVSKMPQ
ILALSEATLLRKIEFLVNEGAIEPQYIMQRPILLAFSLEKRLVPRYRVIKVLQGKGLLNS
NMSLSSLASLAEETFKSKFVDCHKCVPGL
>AT5G55580/1-320 
ETDEDDLDLGISPNATSEKKKESKLYPRDIDPPLLDYLSTFGLKESHFVQMYRHMPSLQI
NVFS--AQERLDYLLSVGVKHRDIKRMLLRQPQI-LQYTVENNLKAHISFLMGLGIPNSK
IGQIVAATPSLFSY-SVELRPTIRYLIEEVGIKETDVGKVVQL--SPQILVQRLDTWNTR
YMFLSKELGAPRDSVVKMVKKHPQLLHYSIDDGFLPRINFLRSIGMCNSDILKVLTSLTQ
VLSLSLDNLKPKYMYLVNELNNEVHILTKYPMYLSLSLDQRIRPRHRFLVELKK---VRK
GPFPLSSLVPNDESFCQQWAGTSVLLKEF
>LOC_Os07g39430/1-319 
EGRQPKTRCDTSKKVDALHAKSKSLFQKDFDDPLIDYLCTFGLKESHFTNMYRHMACFQI
SQAS--AEERLEFLLSVGVKSKDMKRMLVRQPQI-LE-YTLSNLKSHVAFLVGIGVPSAR
IGQIISAAPSFFSY-SVELKPTIRYLIEEVGIEESDVGKVVQL--SPQILVQRIDAWKSR
FLFLSKELGAPKDNIVKMVTKHPQLLHYSIEDGILPRINFLRSIGMRDTDVLKVLTSLTQ
VLSLSLENLKPKYLYLVNDLKNDVQSLTKYPMYLSLSLDQRIRPRHRFLVSLKK---APK
GPFPLSSFVPTDERFCKRWAGTSLRQSML
>ZmTERF9/1-319 
EGRQTKTKYGSPGRSKSMHPRSKRLFQKDFDDPLIDYLCTFGLKESHFTYIYRHMACFQI
SQAS--AEERLDFLLNAGVKSKDMKRILVRQPQI-LE-YTLGNLKSHVDFLVSIGVPNRR
IGQIISAAPSMFSY-SVELKPTVRYLIEEVGIEESDVGKVVQL--SPQILVQKIDAWKSR
SLFLSKELDAPKHSIVKMVTKHPQLLHYSIEDGILPRLNFLRSIGMRNSDILKVLTSLTQ
VLSLSLDNLKPKYLYLVNDLKNEVQSLTKYPMYLSLSLDQRIRPRHRFLVSLKK---APK
GPFPLSSFVPTDERFCQRWAGTSLRQRLL
>AT5G54180/1-307 
SLQSLKILQGLIAKCPNLLTSEELLSVVLSFNQKVRLLLLHGIPKEKISHVLKVYPVILN
SDLDSQLIPRVDFIRNSGEDDFATGTVLRRLPAI-LS-YSVEHMNGQVEFLKSFGLTSEQ
VFKIVHVFPNVIST-SKELRPRIEFLKE-CGFDSPGMFKFLSK--APLILALSENNLSHK
LGFL-VKIGYKH--RTKELAFAMGAVTRTSSDNMQRVIGLYLSYGLSFEDILAMSTKHPQ
VLQYNYTSLEEKLEYLIEYMGREVEELLAFPAFLGYKLDSRIKHRYE--EKLKS---RGE
NMSLNKLLTVSAERFS--------KAADN
>AT5G06810/1-324 
YETGVLASRLFLSKLIVCSPRVLWVMENPDWSRVLSLLREICFDEEKLYGLIRNCPSLLF
ENSGKWTGILVGFETKLGASRSELCSLFQKFPLIQVE-KCVSNLRQCFLFLKEIEMEDDE
IHKVFRSHSWWLGSCKLKLRERFNVLVS-LGFTKKDVKDMVKA--CPTMLSQTCDILESK
VNYLIKELGYPREKMGKIFKEAREVFGYETGSSMHRCLSFLRDFGLTEKDVKDMVKACPS
ILTQACDILESKVNYLVKELGYPLSTLVTFPTCLKYTLQ-RMKLRFSMFSWLQDRGKADP
KLQVSTILVCSDKFFATRFVNRHPDGPKH
>AT4G19650/1-317 
TSCPLLLVGGIDAEFSSVVDKLKDRKTY-SWRETIEFLDKVGCKEEKLSSLLKTYPALVI
EGSGKKFYVLFGRLFKAGLQVNEIYRLFIDNPEMLSD-KCVKNIQKTLDFLIAIRMETQF
ITKILLSHMELIGSCSLP-APRTACLS--LNVKQDELCKILKK--EPLRLFCFVSKRKSK
TEFL-LRLGYV--ENSDEMVKALKQFRGRGD-QLQERFDCLVKAGLNYNVVTEIIRHAPM
ILNLSKDVIEKKIHSLTELLGYPIESLVRFPAYLCYDMQ-RIHHRFSMYLWLRERDAAKP
MLSPSTILTCGDARFVKYFVNVHPEGPAI
>AT5G45113/1-319 
TCCPLLLVGGIDCEFVSVVNKLKVRKTY-NWRETMELLEKVGFKEKKLSNLLKAYPDLVG
ETSGNKAYIMFEKFHKVGLQMNEIDKLLIDNSEMLLE-KSVKRILEALKFLKCIRIEKQF
VVRFLQCHMKHICSSSL-LVPRAVWNR--LKIRRDELCQIIKEEPLRLFSIASKTRIELK
TTFL-LKLGYV--ENSDEMVRALKKFQGRGD-ELQERFDCFVKAGLDYNVVSQLVKRAPH
ILNRPKDIIEKKIIMLIDYLVYPIESVIESPTYLCYSM-KRIHQRFTMYIWLRERDAVIP
RLTLGTVVGISNTLIVPYFVNTHPEGPAT
>LOC_Os08g40630/1-318 
LSKTSVIKLVMSSPVILVRDPNVVKKSY-NWGQVPQFFSDLGFTNEGIGKLVRQNPDFLF
SGSGKMLFSAVLVMLKAGFGKKELVDLFLNFPNLSVD-NFTRNLRRGIFFLAEIGVSEED
IKKFVVSNGSILGSVQLK-KPN-SIMTH-LSVGKKRLCRMAKVSRIPKVDLHEA-SFKEK
VKFL-QNLGFM--EGSERMTRGLKAFRGKGD-ELKDRYDFLVKTGLDPEHVVQMITMAPH
VLNQKIHVLESKISFLVNDMGYPLSTLVIFPSFLSFTVE-RTKLRFLMYNWLLEKGVIAT
GLALSTLLATADKHFVKRYVVRHPMGLEV
>ZmTERF2/1-320 
ACCPAVLTCGPHAELKIIEWLDDWVKKSYNWREVPQFLAELGFDNEGIGKLIRQHPDFLL
DGSGNALFRAVVIMLKAGSGKGDLFNLFLDFPDVQAR-SFARNIQSVTLFLTDIDVSEED
IKKFVVANASMLGSAR--VKKANSILTY-LSVGKKRLWKILKVSRLPPCDEIAEKSLKEK
VKFL-KNVGFA--EGSNDMNKALKAFRGKGD-ELQDRFDFLVNAGFEPKDVSHMIKVAPQ
VLNQKTHVLQSKISFLVNETAYPLSVLVGYPAFLSFTIE-RTKARFLMYDWLRERGLVPP
NFALSTLLACSEKRFFKYLVLKHQKGPEV
>AT3G60400/1-320 
EFEFFFESIGIDYSEVSEFLPEKWYKEEQRPGSRLLKFKDIGFSTVAIGTCLAI-PRTLC
GGGELAVSRKIRIFYDLGCENEEMWELMCRNKSLFLE-YSEEALMNKAGYFCRFGVSKED
AALLILRNPAIMNF-DLEVISVTGMLKH-FGLRQDEVDAVAQK--YPYVFGRN--QLKN-
LPYVLRAIDLHDEDLEREYQEGLEELQNSRTKRHIQKLDFLHESGIIFSKICMLIRSAPK
ILNQKPHSIQDKLRFLCGEMGDSLDYLEVFPAYLCFDLENRISPRFRFHKWLVEKGFSEK
SYSIASIVATSEKAFIARLYGIHPIPKHW
>LOC_Os07g22670/1-317 
LLFPTVLACLGPLPRAAIIAACLKVFGRGTSNAFLGVCRDAGSEVGGIGDLVCNNQRVFL
ELEEERIGKMLKFFKGLGMAGEEVGRFLLTNPMVFYL--EFGDVVISVEYLRRVGLAVNE
VNAAVEKHPYVVGK----LQNLPGVLRA-MELDHWFLEKISLRYLFPDFVLEDVSEIERK
LEFL-KSIGYG---ENKIATKIIAVLHSNRD-TLQERFDCLLERGLEYKMLCQIVSVFPK
ILNQGKKMLNDKLNYMTKELGYSVEYLELFPAFLCFDLENRVKPRYTMLRWLRENGLLRR
TLAPATVLANSEKRFISNLYNVHPAAPKL
>ZmTERF7/1-118 
------------------------------------------------------------
-----------------------------------MT----TKVIPAL------------
------------------------------------------------------------
---------------------------NSTKELLLERFNYLLKRGVEYRILCRILRLFPK
VLNQSEGMLNEKLNYLTEELGYSLEYLDRFPAFLCFDLENRVKPRYTMLRWLQEHG-LLK
KNYPATVLANSENRFIS------------
>ZmTERF25/1-323 
ELPFFLESIGGPTAAPPCFNSIFLLLYPMPPDTRLSVLELHGLPRAAIAACL-TFPSLLE
GDLSSAVCRRMRMFYDAGTEFGSIGGLVGGSQRVFLE-LGEKRIAERLWFFKELGMEGKE
MGRFLLSNARIFDL-DFSVISVPRYLLN-VGLAEDEVDAAVGK--HPYVVGKNQLNLARS
LRYLSPEFVLEDAEVERAFLDGMAKVMVDRKAQFDKKLEFLKSRGVEYKILCRILRVFPK
VLNQSKDMLNEKLNYLTEELGYSLEYLGCFPAFLCFDLENRVKPRYTMLWWLQEHGLLRK
KLAPATVLANSEKRFISTLYLVHPAVPKL
>AT2G44020/1-317 
KICDYLKGLGIITDELESIELPSINEYPSVRKPVLAYLEKIGISRSKLGEFVKNYPQVLH
ASVVVELAPVVKFLRGLDVEKQDLGYVLMKYPEL-LGFKLEGTMSTSVAYLVSIGVSPRD
IGPMVTQYPYLLGM-RVGIKPLVDYLIS-IGLPKKIVARMLEK--RSYIVGYNLETVKPN
VDCL-ISFGVKKELLPLLIAQYPQILGLPVKAKMSTQQYFFLKRAFQVEDIAKMVVRCPQ
ILCSRVELMKNSYYFYKTEMGRPMKELVEYPEYFTYSLESRIKPRYQKLQS------KGI
RSSLNWFLNCSDQRFEERLQGNFIDMGGK
>LOC_Os02g54200/1-317 
LALDFLRSAGVSDPAGELEAVELLSAYPSLRKPVLSYLEKLGVTRARLAAFVRAYPACLH
ASVAVDLTPVVKSLRGLDVDRQDLPRVLERYPDI-LGLKPDGTISTSVAYLVGIGVAPRD
IGPMVTHFPFFLGM-RVGIKPLCEYITS-LGLPMRILARILEK--RPYILGYDLEETVKN
VEAL-LSFGIRKEMLPLVIAQYPPILGLPLKTKLAAQQYFFLKRGISNEDVARMVVRCPQ
ILLLRMELMKNSLYFFKSEMKRPISELLDYPEYFTYSLESRIKPRYMRVST------KGI
RCSLDWFLNCSDQRFEERMRGDFITMGGK
>ZmTERF14/1-317 
LALDFLRSAGVSDPAGELEAVELLSNYPSLRKPVLSYLEKLGVTRARLAAFVRAYPACLH
ASVAVDLAPMVKALRGLDVDRQDLPRVLERYPDV-LGLKPDGTISTSVAYLVGIGVAPRD
IGPMVTHFPFFLGM-RVGIKPFCDYITS-LGLPMRILARILEK--RPYILGYDLEETVKN
VEAL-LSFGIQKEALPLVIAQYPSILGLPLKAKLAAQQYFFLKRGISNEDVARMVVRCPQ
ILLLRIELMKNSLYFFKSEMKRPMSELLEYPEYFTYSLESRIKPRYMRVTS------RGI
KCSLDWFLNCSDMRFEDRMQGDFITMGGK
>AT4G02990/1-317 
KVYEFLRGIGIVPDELDGLELPVINNYPSVKKPVLDYLGKLGVRKSTFTEFLRRYPQVLH
SSVVIDLAPVVKYLQGLDIKPSDVPRVLERYPEV-LGFKLEGTMSTSVAYLVGIGVARRE
IGGILTRYPEILGM-RVAIKPLVEYLEV-LGIPRLAAARLIEK--RPHILGFELDTVKPN
VQIL-QDFNVRETSLPSIIAQYPEIIGIDLKPKLDTQRKLLSACGFSIDQTREMVIGCPQ
VLALNLGIMKLSFEYFQKEMKRPLQDLVDFPAFFTYGLESTVKPRHKKIIK------KGI
KCSLAWMLNCSDEKFEQRMSYDTIEVETD
>LOC_Os05g33500/1-317 
DVDAFLASLGVDPGELAGLELPALAAYPSVRKPVLDYLGKLGVRQDALPDLLRRYPQVLH
ASVVVDLAPVVKYLQGMDVRPHDVPRVLERYPEL-LGFKLEGTMSTSIAYLVGIGVARRQ
VGSVITRFPEVLGM-RVGIKPFVEHLEG-IGLQRLAIARIIEK--KPYVLGFGLEKVKPN
IEAL-LEFGVRKEALAFIVAQYPDILGIELRDKLATQQSLFSSCGFLLSQVSKMVVACPQ
LLALNMDIMKMSFEYFQNEMERDLEELVEFPAFFTYGLESTVRPRHEMVAK------KGF
TCSLAWLLNCSDAKFDERMKYDTIEEMEV
>ZmTERF27/1-317 
DVDAFLTSLGVDPGELAGLELPVLAAYPSVRKPVLDYLGKLGVRRDALPDLLRRYPQVLH
ASVVVDLAPVVKYLQGMDVRPTDVPRVLERYPEL-LGFKLEGTMSTSVAYLVGIGVGRRQ
VGSVITRFPEVLGM-RVGIKPFVEHLEG-IGLQRLAIARIIEK--KPYVLGFGLQKVKPN
IEAL-VDIGVRKEALASIVMQYPDVLGLELRDKLVAQQSLFSSCGFMLSQVSKMVVACPQ
LLALNIDIMRMNFEYFKNEMERDLEELVEFPAFFTYGIESTVRPRHEMVSR------KGL
TCSLAWLLNCSDAKFDERMKYDTIDMNAS
>AT2G21710/1-297 
R------ARTVIEDSNFVPLVRWSIRIMLKSIHVKGEFIAVAFLRSGDNILQRNRE----
-----ELNEIVEYLESNGVRRDWMGYVVGRCPEL-LSSME--EVKSRVDFFLKMGMNQND
FGTMVYDYPKIIGF-FSFMEKKINYLKE-FGLST-EVGRLLAY--KPHLMGCSIEERWKL
VKYF-YYLGIPKEGMKRILVVKPILYCIDLEKTIAPKVRFL-QMGIPNEAIGNMLVKFPS
LLTNSLDNLRPKYRYLRRTMIRPLQDLIEFPRFFSYSLERRIIPRHTI---MVE--NRVN
-FKLRYMLACTDEEFERRVRDKVEFEAG-
>LOC_Os07g04230/1-316 
RARVYIETYPQIAKVVCSSSGNLVLAKGRSFEEIIYYMESCGVRKDWIGHVVGRCPQLLN
LSMD-ELETRVRFYTDMGMNDNDFGTMVYDYPKA-LGFFSLEEMNSKVQYLKEFGLSTDE
LGKLMAFKPQLMAC-SIEWKPLVKYLYH-LNISRDGMKRMLVV--QPTIFCLDLETVIAK
VQFL-QDIGVRSDAVGGVLVKFPPVLTYSLYKKIRPVVIFLTKLGIYHFVLGQMVTDFPT
LLRYNVDVLRPKYQYLRRVMVRPLIDLVEFPRFFSYSLEDRIVPRHQTLVE------NRI
NMKLRYMLTGSDEDFSQRVREAVEFEAGN
>ZmTERF23/1-316 
RAKAYIQTYPQIAKVVCACSGDLVLANGRSFEEIIGYLESLGVRRDWIGYVVSRCPQLLS
LSMD-ELETRVRFYTDLGMDEKDFGTMVYDYPRV-LGFLSLEEMNSKVQYLKEFGLSTEE
LGRLLAFKPQLMAC-SIEWMPLVKYLYH-LNISRDGMKRMLMV--QPTIFCLDLETVIAK
VQFL-IDIGVRSDAIGNVLAKFPPVLTYSLYKKIRPVVIFLTKLGIYHFVLGQMIADFPT
LLRYNVDILRPKYQYLRRVMVRPLKDLIEFPRFFSYSLEDRIEPRHRTLVV------NRI
NMKLRYMLTGSDEEFAQRVREAVEAGKAG
>AT4G14605/1-308 
SLIPYLESFPDPPAEPRLVASSPRVSELDTEGPQTLYLLDLGLNLEQIKTITRKFAAFPY
YSLDGKIKPVVEFLLDLGIPKSDIPTILCKRPQI-CGISLTDNLKPTMAFLETLGIDKNQ
WAKIISRFPAILTYSRQKLTSTVEFLSQ-TGLTEEQIGRILTR--CPNIMSYSVEKLRPT
MEYF-RSLNVD---VAVLLHRCPQTFGLSIESNLKPVTEFFLEKGFGLDEIGIMISRYGA
LYTFSLENVMPKWDYF-QTMDYPKSELVKFPQFFGYSLQERIKPRYELVQR------SGV
RLLLNQVLSLSGIEFEKV------VKKKM
>LOC_Os02g39040/1-311 
ALIPYLESKEHGDGLVEVVENFPHKAIATSGGELVLYLLDLGMDHEEIKNVVRKFPAFAY
YNVDRKIKPLVALLLELGVPRSNIPGIIKKRPQL-CGISLSDNLKPMMTYLENVGINKDK
WSKVLSRFPALLTYSRQKVETTVSFLTE-LGVPKENIGKILTR--CPHIMSYSVNDNLRT
AEYF-QSIGAD---AASLIQKSPQAFGLNIEAKLKPITEFFLERDFTMEEIGTMANRFGI
IHTLSMDNLLPKYEYF-LTMGYPRNELVKFPQYFGYSLEQRIKPRYARMID------CGV
RLILNQLLSVSDSRFEDILRKRMDGI---
>ZmTERF17/1-311 
ALLPYLESKEHGDSLVEVVENFPQKAIAASGAELVPYLLDLGMDHEEIKDIVRKFPAFAY
YSVDRKIKPLVELLLELGVKNSSIPGIIKKRPQL-CGISMSDNLKPMMAYLESIGVDKAQ
WSKVITRFPALLTYSRNKVQTTVSFLAE-LGVSEKSIGKILTR--CPHIMSYSVDDNLRT
AAYF-RSIGAD---AASLIQKSPQAFGLNVEAKLRPTTEFFLARGFSVEEVGVMANRFGI
VHTLSLENLLPKYEFF-LAMEYPRCELVKFPQYFGYSLDRRIKPRYARMTG------CGV
RLILNQMLSVSDARFEKILEKKTARL---
>AT1G78930/1-312 
YLAHYVSSLPILLDKVKYLKEIFYLSIP-DVQQTLSFFEMLGSVDASFRFLLESFPRLLL
LSEENDMKPMVEFLESIGIPKYCLGKVLLLYPPIMLG--KTEEIKRRVTAMEKVSVVNKD
SGKLLLKYPWILSPSIQEMEMMVKEFDK-LGVRDKRMGKVIPK--MPQLLLCKPQEFLKV
VCFL-EDLGFQKEIVGQILCRCPEIFGCSIEKTLQKKLIFLTRIGISEREIAFMIRKFSP
ILGYSIKVLRPKFEFLVNSMEKPVREVIEYPRYFSYSLEKRIKPRFRVLK-----G-RNI
ECTLQEMLGKNDEEFAADFL----GLGEL
>LOC_Os09g38720/1-316 
LIAPYVSGLPVLIDRIKFLKEILHLSIP-ADESTLSFFEMLGHGDVSFPYLIESFPMLLL
CSENNHLKPLIDFLQYIGIPKPRIASVLLSFPPIILS-DVENDIKPRINAWEKV-IEQEY
IGRMLLKYPWILSTCVLEMNSIVELFDD-LGISKKMLVPVVTS--SPQLLLRKPNEVMQI
ILFF-KDMGLDKKTVAKILCRSPEIFASSVENTLKKKINFLIDMGLSKKNVCSMIYRFSP
LLGYSILVMKPKLEFLLRTMKKPLKAVVEYPRYFSYSLEGRIKPRFCVLQSRKI------
DCSLTDMLAKNDELFAEEYLGVGRIQSSE
>ZmTERF24/1-313 
LIAPYVASAGLTVLIDRVKFLKEYLSIP-ADDSTLSFFEMLGHGDMSFPYLIESFPMLLL
CSEDNHLEPLVDFLEHIGIPKPKIASVLLLFPPIILS-DVENDIKPRIREWEKAGIEHDY
ITRMLLKYPWILSTSVIEMNSVLELFRV-LGISKKMVVPVITS--SPQLLLRKPDQFMQN
VLFF-REMGVDKKTTGKILCRSPEIFASNVDNTLKKKIDFLINMGLSKKDLCSMISRFSP
LLGYSILVMKPKLEFLLRTMKKPLKAVVEYPRYFSYSLEGKIKPRFWLLQS------RNI
DCTLTEMLAKNDELFAEEYL----ELGGL
>AT3G18870/1-232 
--------------------------------ENLRHLSSLGIVPQN--------PRLAP
PANDSVILSAVNLLKSKGISDEDFPRLVFLCPQLFSPTFDISKLDPVFDFLTGEGASAEE
SRGLIVNCPNILFS-DVELRPTLVYLKE-LGVRN--------------------------
--------------LNRASKTNAHVLNTRVE-KLRAKMRFLKSIGFEHEEAARVCGRIPA
IFGYSVDNLRPKFEFLVYDMERELEELKKFPQYFAFSLGKRIRPRHWHLKK------KNV
RVSLSRMLMWGDQKFYSKWKP--------
>AT2G03050/1-245 
-------DTGILFR------------------EKLIYLQDLNVDPHKALRVN---PSLRS
APISSVVS--VETLLSTGLSRPAVGRILDMFPDLLTS-DPESEILPVLRFLSNESISEQD
IPKSISRCPRLLIS-SVDLRPALTFLKT-LGFVG--------------------------
--------------RDTITSRNTVLLVSNVERTLIPKIEYLEGLGFTREEVAKMVVRSPA
LLTYSVNNLVPKVEFFIEEMRGDVKELKRFPQYFSFSLERKIKPRHRLLKE------HGI
LMPLSEMLKVSDGQFNHWL-----LELRL
>AT2G34620/1-264 
TIKTNLHPLFTVADQTVTLQMKE---------KILCLE-LMGIDSGK-----ALSNPCLC
SAPLDSIQSVLHFLQSKGIYPNDLPRILGMCPKI-LTSDVRTELYPVFMFLSNDHVPENA
FRRVIKKCPRLLIS-SVELKPALFYLQR-LGLKD--------------------------
--------------LEALAYQDPILLVSSVEHTLIPKLRFLESIGFSRPEAIGMILRCPA
LFTFSINNFKPKLDYFMSEIKGKLENLKEFPQYFAFSLEKRIKPRH--LESMER-G---L
ELPLSLMLKSTDEEFEQLLTNPS-SVANV
>LOC_Os03g57149/1-268 
-------ATPAPAPTAASASASA---------AALSLHL----------------PELPS
RVKDKILSLEL-----MGV---DYGRALALNPALRDA--APESIHAVVTFLQSRGLHFKD
LGRVFGMCPSLLTA-SVRLRPVFAFLTDDLGIPDTAYRRVVVK--CPRVLACSVRQLRPA
LLYL-RRLGFR--DARALAFQDPILLVSSVERTMIPKLDFLAGLGMHRDDAVAMVLRCPA
LFTFSIRNYKPKFEYLVAEMGGGVHDIKAFPQYFTFSLDKRIAPRHRAAAD------AGV
SLPLPDMLKATDEEFME-------MLDKE
>ZmTERF28/1-161 
----------VTPAVATT---------------------SLALSLHL--------PELPS
QVKDKILSLEL-----MGV---DYGRALEQSPAL-------RDAAPES------------
------------------IHAVVSFLQS-RGLQFKDLGRV--------------------
------------------FGMCTSVLTANVRADLCPVFAFLADLGVPESAHWRVVIKCPR
VLACSVDQLRPALIYL-RRLGFRVGRR------LGWTAVRASRPTYMVTEI---------
-----------------------------
>AT2G36000/1-281 
-------ALSFKPNTSSSSSSFF-----KSPD---------------IPSLSTTTTTTTT
ETLESSIHEKLIYLDSLGI---DFLTLINRHPPLLST--ALSAVESVVDYMTTPNFTLQD
FRRLVSMCPELLTS-PLTTIPVITFLLREVGVDSFDLRQALRR--RPRLLACSVDQLRPT
LYFL-QRIGIL------DPHKHTYLLSCSVDNKLVPRIDYFEKLGFSRRSATAMFKRFPQ
LFNYSIENYEPKLKYLMVEMGRDVREVLEFPQYFSFSLENRIKPRHEACAA------KGV
RFPLPVMLKTNEAGFRDTLEVCCDSSPPL
>LOC_Os02g36780/1-246 
GGVEFRR-------------------------KLYFLSSELHLDPFPLLALH---PPLRA
APLP-QLRASLALLLSHGLSAGDAARVFSAFPSL-LT----SPPGEHLRFLSADPLPPPL
LRAAVVRSPRLLAA-SVPLRPALRFLRRRVALRR--------------------------
-----RPLPLA----------AALLLAFSVDRTLLPKLLFLDATGMPDPAVCAILRRAPA
ILSYGITNLTPKLRFLADRMGRDAVELAEFPHYFAFSLEGRIRPRHEALKE------RRV
QMSLKDMLTISDDEFRERLVDAALSAPR-
>ZmTERF13/1-226 
-------PLLAINPMLRSAPLPL-LRDS------LRLLTSHGLTTLDAARVFSAFPSLLT
SPPE----EPLRFLSAAPLPPPLLRSAVVRSPRL-LA-----------ASVPDT------
------------------LRPALLFFRRRVSLRR--------------------------
-----EPLPLA----------AALLLAFNVERTLLPKLLFLDATGLPDSAVCAVLRRAPA
ILSYGITNLRPKLEFLAERMQRDAAELAEFPHYFAFSLEGRIKPRHEALRE------RGI
EMPLKDMLTSNDDDFRERLVNV--TLSDT
>LOC_Os03g24590/1-238 
--------------------------------TRPTSLAVPGFPPAP-----APAPEHVL
LPSPSVAAGAAEVLLAAGVPPADLRRAAGMCPEL-LS-VPVGTITAALRFLTDEGVPAED
LPRVLRRRPRLLVS-PVALRPTLYFLRA-LGVPD--------------------------
------------------LPRRADLLSFSVEDKLLPRIEFLESLGLPSRAARSMARRFPA
LFYYGIGNMRPKAEYLLGDMARDADDLFEFPEYFSYALATRIAPRHEACAA------RGV
RMPLPAMLRPGDDKFRATLAGCVGRRSPL
>ZmTERF1/1-235 
TRPTSLA--------------------------------APGLPPAA--------PEPVL
PSPPVAAGAAAVLLEA-GVPPADLRRAAGMCPEL-LS-VSAEAVEAALRFLTEEGVAEAD
LPRVLRRRPRLLVS-PVALRPTLYFLRA-LGVPD--------------------------
------------------LHRRADLLSFSVEGKLLPRLEFLESLGLPARAARSMARRFPA
LFGYGVGNMRPKADYLLGAMARRADELYDFPEYFSYALATRIVPRYEACAA---RG--VS
RLPLPAMLRPGDAKFRSTLTSCVGMLPRR
>ZmTERF29/1-234 
--------------------------------TRPASLAVPGLPPPT--------PEPVL
PSPPVAAGVAAVLLEA-GVPPADLRRAAGMCPEL-LS-VPAEAVAAALRFLTEEGVPEAE
LQRVLRRRPRLLVC-PVALRPTLYFLRA-LGVPD--------------------------
------------------LHRRADLLSFSVEDKLLPRIEFLESLGLPARAARSMARRFPA
LFGYGVGNMRPKAEYLVGAMGRRADELYEFPEYFSYALAARIVPRHEACAA------SGV
AMPLPAMLRPGEAKFRATLDSCVGTLPRR
